# Supplementary material for: Species identification and connectivity of marine amphipods in Canada’s three oceans
Source: PLoS One. 2018 May 23;13(5):e0197174. doi: 10.1371/journal.pone.0197174 (PMC5965885; doi:10.1371/journal.pone.0197174)
Supplement: S1 Table — (XLSX) [file pone.0197174.s001.xlsx]

## Sheet: Feuil1
Process ID	BIN	COI-5P Accession	Institution	Family	Identification	Country/Ocean	State/Province	Region	Sector	Lat	Lon
APODS022-07	BOLD:AAA5117	GQ341733	Bangor University	Gammaridae	Gammarus duebeni	Canada	Newfoundland and Labrador			47.45	-52.68
APODS023-07	BOLD:AAA5117	GQ341732	Bangor University	Gammaridae	Gammarus duebeni	Canada	Newfoundland and Labrador			47.45	-52.68
ARCMI430-14	BOLD:AAC5314	MG318171	University of Guelph, Centre for Biodiversity Genomics	Calliopiidae	Weyprechtia pinguis	Canada	Nunavut	Qikiqtarjuaq	Qikiqtarjuaq Bay	67.554	-64.048
ARCMI454-14	BOLD:AAA9774	MG319687	University of Guelph, Centre for Biodiversity Genomics	Caprellidae	Caprella septentrionalis	Canada	Newfoundland and Labrador	Torngat Mountains National Park	Duck Islands	60.241	-64.374
ARCMI455-14	BOLD:AAA9774	MG313297	University of Guelph, Centre for Biodiversity Genomics	Caprellidae	Caprella septentrionalis	Canada	Newfoundland and Labrador	Torngat Mountains National Park	Duck Islands	60.241	-64.374
ARCMI467-14	BOLD:AAA9774	MG316342	University of Guelph, Centre for Biodiversity Genomics	Caprellidae	Caprella septentrionalis	Canada	Nunavut	Durban Harbour		67.072	-62.139
ARCMI468-14	BOLD:AAA9774	MG318524	University of Guelph, Centre for Biodiversity Genomics	Caprellidae	Caprella septentrionalis	Canada	Nunavut	Durban Harbour		67.072	-62.139
ARCMI473-14	BOLD:ABZ4044	MG310333	University of Guelph, Centre for Biodiversity Genomics	Gammaridae	Gammarus setosus	Canada	Nunavut	Qikiqtarjuaq	Qikiqtarjuaq Harbour	67.555	-64.032
ARCMI477-14	BOLD:ACE3104	MG311055	University of Guelph, Centre for Biodiversity Genomics	Gammaridae	Gammarus setosus	Canada	Nunavut	Qikiqtarjuaq	Qikiqtarjuaq Harbour	67.5551	-64.032
ARCMI480-14	BOLD:AAA9774	MG311527	University of Guelph, Centre for Biodiversity Genomics	Caprellidae	Caprella septentrionalis	Canada	Newfoundland and Labrador	Torngat Mountains National Park	Seven Islands Bay	59.4515	-63.762
ARCMI481-14	BOLD:AAA9774	MG312701	University of Guelph, Centre for Biodiversity Genomics	Caprellidae	Caprella septentrionalis	Canada	Newfoundland and Labrador	Torngat Mountains National Park	Seven Islands Bay	59.4515	-63.762
ARCMI482-14	BOLD:AAA9774	MG313723	University of Guelph, Centre for Biodiversity Genomics	Caprellidae	Caprella septentrionalis	Canada	Newfoundland and Labrador	Torngat Mountains National Park	Seven Islands Bay	59.4515	-63.762
ARCMI484-14	BOLD:AAC5314	MG310871	University of Guelph, Centre for Biodiversity Genomics	Calliopiidae	Weyprechtia pinguis	Canada	Newfoundland and Labrador	Torngat Mountains National Park	Seven Islands Bay	59.4515	-63.762
ARCMI486-14	BOLD:AAC5063	MG311435	University of Guelph, Centre for Biodiversity Genomics	Ischyroceridae	Ischyrocerus anguipes	Canada	Newfoundland and Labrador	Torngat Mountains National Park	Seven Islands Bay	59.4515	-63.762
ARCMI487-14	BOLD:AAC5314	MG315273	University of Guelph, Centre for Biodiversity Genomics	Calliopiidae	Weyprechtia pinguis	Canada	Newfoundland and Labrador	Torngat Mountains National Park	Seven Islands Bay	59.4515	-63.762
ARCMI488-14	BOLD:AAC5314	MG318911	University of Guelph, Centre for Biodiversity Genomics	Calliopiidae	Weyprechtia pinguis	Canada	Newfoundland and Labrador	Torngat Mountains National Park	Seven Islands Bay	59.4515	-63.762
ARCMI489-14	BOLD:AAC5314	MG317997	University of Guelph, Centre for Biodiversity Genomics	Calliopiidae	Weyprechtia pinguis	Canada	Newfoundland and Labrador	Torngat Mountains National Park	Seven Islands Bay	59.4515	-63.762
ARCMI490-14	BOLD:AAC5314	MG319886	University of Guelph, Centre for Biodiversity Genomics	Calliopiidae	Weyprechtia pinguis	Canada	Newfoundland and Labrador	Torngat Mountains National Park	Seven Islands Bay	59.4515	-63.762
ARCMI491-14	BOLD:AAC5314	MG312612	University of Guelph, Centre for Biodiversity Genomics	Calliopiidae	Weyprechtia pinguis	Canada	Newfoundland and Labrador	Torngat Mountains National Park	Seven Islands Bay	59.4515	-63.762
ARCMI492-14	BOLD:AAB1048	MG317339	University of Guelph, Centre for Biodiversity Genomics	Calliopiidae	Calliopius laeviusculus	Canada	Newfoundland and Labrador	Torngat Mountains National Park	Seven Islands Bay	59.4515	-63.762
ARCMI493-14	BOLD:AAC5063	MG314685	University of Guelph, Centre for Biodiversity Genomics	Ischyroceridae	Ischyrocerus anguipes	Canada	Newfoundland and Labrador	Torngat Mountains National Park	Seven Islands Bay	59.4515	-63.762
ARCMI496-14	BOLD:AAB1048	MG320632	University of Guelph, Centre for Biodiversity Genomics	Calliopiidae	Calliopius laeviusculus	Canada	Newfoundland and Labrador	Torngat Mountains National Park	Trouttrap Fjord	59.2922	-63.534
ARCMI497-14	BOLD:AAA1262	MG312705	University of Guelph, Centre for Biodiversity Genomics	Gammaridae	Gammarus oceanicus	Canada	Newfoundland and Labrador	Torngat Mountains National Park	Trouttrap Fjord	59.2922	-63.534
ARCMI498-14	BOLD:AAA1262	MG310392	University of Guelph, Centre for Biodiversity Genomics	Gammaridae	Gammarus oceanicus	Canada	Newfoundland and Labrador	Torngat Mountains National Park	Trouttrap Fjord	59.2922	-63.534
ARCMI499-14	BOLD:AAA1262	MG312138	University of Guelph, Centre for Biodiversity Genomics	Gammaridae	Gammarus oceanicus	Canada	Newfoundland and Labrador	Torngat Mountains National Park	Trouttrap Fjord	59.2922	-63.534
ARCMI501-14	BOLD:ACE3104	MG311198	University of Guelph, Centre for Biodiversity Genomics	Gammaridae	Gammarus setosus	Canada	Newfoundland and Labrador	Torngat Mountains National Park	Trouttrap Fjord	59.2922	-63.534
ARCMI502-14	BOLD:AAA1262	MG316647	University of Guelph, Centre for Biodiversity Genomics	Gammaridae	Gammarus oceanicus	Canada	Newfoundland and Labrador	Torngat Mountains National Park	Trouttrap Fjord	59.2922	-63.534
ARCMI623-14	BOLD:AAC5314		University of Guelph, Centre for Biodiversity Genomics	Calliopiidae	Weyprechtia pinguis	Canada	Newfoundland and Labrador	Torngat Mountains National Park	Seven Islands Bay	59.452	-63.762
ARCMI624-14	BOLD:AAC5063		University of Guelph, Centre for Biodiversity Genomics	Ischyroceridae	Ischyrocerus anguipes	Canada	Newfoundland and Labrador	Torngat Mountains National Park	Seven Islands Bay	59.452	-63.762
ARCMI625-14	BOLD:AAE2854		University of Guelph, Centre for Biodiversity Genomics	Pontogeneiidae	Pontogeneia inermis	Canada	Newfoundland and Labrador	Torngat Mountains National Park	Seven Islands Bay	59.452	-63.762
ARCMI626-14	BOLD:AAE2854		University of Guelph, Centre for Biodiversity Genomics	Pontogeneiidae	Pontogeneia inermis	Canada	Newfoundland and Labrador	Torngat Mountains National Park	Seven Islands Bay	59.452	-63.762
ARCMI627-14	BOLD:AAA1262		University of Guelph, Centre for Biodiversity Genomics	Gammaridae	Gammarus oceanicus	Canada	Newfoundland and Labrador	Torngat Mountains National Park	Seven Islands Bay	59.452	-63.762
BBAY014-12	BOLD:AAA5584	MG314191	University of Guelph, Centre for Biodiversity Genomics	Gammaridae	Gammarus lawrencianus	Canada	Newfoundland and Labrador	Gulf of St. Lawrence	St. Paul`s	49.8646	-57.8172
BBAY018-12	BOLD:AAA5584	MG312147	University of Guelph, Centre for Biodiversity Genomics	Gammaridae	Gammarus lawrencianus	Canada	Newfoundland and Labrador	Gulf of St. Lawrence	Bonne Bay fjord - East Arm	49.556	-57.838
BBAY019-12	BOLD:AAE9749	MG313882	University of Guelph, Centre for Biodiversity Genomics	Corophiidae	Monocorophium insidiosum	Canada	Newfoundland and Labrador	Gulf of St. Lawrence	Bonne Bay fjord - East Arm	49.556	-57.838
BBAY020-12	BOLD:AAB5862	MG311445	University of Guelph, Centre for Biodiversity Genomics	Hyalidae	Apohyale prevostii	Canada	Newfoundland and Labrador	Gulf of St. Lawrence	Bonne Bay fjord - Neddies Harbour	49.522	-57.88
BBAY021-12	BOLD:AAB5862	MG318674	University of Guelph, Centre for Biodiversity Genomics	Hyalidae	Apohyale prevostii	Canada	Newfoundland and Labrador	Gulf of St. Lawrence	Bonne Bay fjord - Neddies Harbour	49.522	-57.88
BBAY022-12	BOLD:AAB1048	MG316438	University of Guelph, Centre for Biodiversity Genomics	Calliopiidae	Calliopius laeviusculus	Canada	Newfoundland and Labrador	Gulf of St. Lawrence	Bonne Bay fjord - Neddies Harbour	49.522	-57.88
BBAY023-12	BOLD:AAE9749	MG320366	University of Guelph, Centre for Biodiversity Genomics	Corophiidae	Monocorophium insidiosum	Canada	Newfoundland and Labrador	Gulf of St. Lawrence	Bonne Bay fjord - Neddies Harbour	49.522	-57.88
BBAY024-12	BOLD:AAE1628	MG318625	University of Guelph, Centre for Biodiversity Genomics	Corophiidae	Monocorophium insidiosum	Canada	Newfoundland and Labrador	Gulf of St. Lawrence	Bonne Bay fjord - Neddies Harbour	49.522	-57.88
BBAY025-12	BOLD:AAE1628	MG315700	University of Guelph, Centre for Biodiversity Genomics	Corophiidae	Monocorophium insidiosum	Canada	Newfoundland and Labrador	Gulf of St. Lawrence	Bonne Bay fjord - Neddies Harbour	49.522	-57.88
BBAY026-12	BOLD:AAE1628	MG319313	University of Guelph, Centre for Biodiversity Genomics	Corophiidae	Monocorophium insidiosum	Canada	Newfoundland and Labrador	Gulf of St. Lawrence	Bonne Bay fjord - Neddies Harbour	49.522	-57.88
BBAY027-12	BOLD:AAE9749	MG310516	University of Guelph, Centre for Biodiversity Genomics	Corophiidae	Monocorophium insidiosum	Canada	Newfoundland and Labrador	Gulf of St. Lawrence	Bonne Bay fjord - Neddies Harbour	49.522	-57.88
BBAY030-12	BOLD:AAA2949	MG311900	University of Guelph, Centre for Biodiversity Genomics	Talitridae	Platorchestia platensis	Canada	Newfoundland and Labrador	Gulf of St. Lawrence	Bonne Bay fjord - Norris Cove	49.516	-57.878
BBAY031-12	BOLD:ACB0030		University of Guelph, Centre for Biodiversity Genomics	Uristidae	Anonyx lilljeborgii	Canada	Newfoundland and Labrador	Gulf of St. Lawrence	Bonne Bay fjord - East Arm	49.519	-57.849
BBAY032-12	BOLD:ACB0030		University of Guelph, Centre for Biodiversity Genomics	Uristidae	Anonyx lilljeborgii	Canada	Newfoundland and Labrador	Gulf of St. Lawrence	Bonne Bay fjord - East Arm	49.519	-57.849
BBAY033-12	BOLD:AAA9152	MG313782	University of Guelph, Centre for Biodiversity Genomics	Uristidae	Anonyx nugax	Canada	Newfoundland and Labrador	Gulf of St. Lawrence	Bonne Bay fjord - East Arm	49.519	-57.849
BBAY034-12	BOLD:ACA9971		University of Guelph, Centre for Biodiversity Genomics	Uristidae	Anonyx ochoticus	Canada	Newfoundland and Labrador	Gulf of St. Lawrence	Bonne Bay fjord - East Arm	49.519	-57.849
BBAY035-12	BOLD:ACB0030		University of Guelph, Centre for Biodiversity Genomics	Uristidae	Anonyx lilljeborgii	Canada	Newfoundland and Labrador	Gulf of St. Lawrence	Bonne Bay fjord - East Arm	49.519	-57.849
BBAY036-12	BOLD:ACB0283	MG320667	University of Guelph, Centre for Biodiversity Genomics	Lysianassidae	Lysianassidae	Canada	Newfoundland and Labrador	Gulf of St. Lawrence	Bonne Bay fjord - East Arm	49.519	-57.849
BBAY040-12	BOLD:AAA9152	MG313165	University of Guelph, Centre for Biodiversity Genomics	Uristidae	Anonyx nugax	Canada	Newfoundland and Labrador	Gulf of St. Lawrence	Bonne Bay fjord - East Arm	49.519	-57.849
BBAY043-12	BOLD:ACB0287	MG316292	University of Guelph, Centre for Biodiversity Genomics	Phoxocephalidae	Harpinia	Canada	Newfoundland and Labrador	Gulf of St. Lawrence	Bonne Bay fjord - East Arm	49.5133	-57.8644
BBAY045-12	BOLD:AAG3658	MG310879	University of Guelph, Centre for Biodiversity Genomics	Ampeliscidae	Haploops tubicola	Canada	Newfoundland and Labrador	Gulf of St. Lawrence	Bonne Bay fjord - East Arm	49.5133	-57.8644
BBAY046-12	BOLD:ACA9971		University of Guelph, Centre for Biodiversity Genomics	Uristidae	Anonyx ochoticus	Canada	Newfoundland and Labrador	Gulf of St. Lawrence	Bonne Bay fjord - East Arm	49.5538	-57.8392
BBAY049-12	BOLD:ACA9971		University of Guelph, Centre for Biodiversity Genomics	Uristidae	Anonyx ochoticus	Canada	Newfoundland and Labrador	Gulf of St. Lawrence	Bonne Bay fjord - East Arm	49.5538	-57.8392
BBAY053-12	BOLD:AAB5862	MG315861	University of Guelph, Centre for Biodiversity Genomics	Hyalidae	Apohyale prevostii	Canada	Newfoundland and Labrador	Gulf of St. Lawrence	Bonne Bay fjord - Norris Cove	49.516	-57.878
BBAY057-12	BOLD:AAI6904	MG315584	University of Guelph, Centre for Biodiversity Genomics	Calliopiidae	Halirages fulvocinctus	Canada	Newfoundland and Labrador	Gulf of St. Lawrence	Bonne Bay fjord - East Arm	49.503	-57.818
BBAY058-12	BOLD:AAI6904	MG318363	University of Guelph, Centre for Biodiversity Genomics	Calliopiidae	Halirages fulvocinctus	Canada	Newfoundland and Labrador	Gulf of St. Lawrence	Bonne Bay fjord - East Arm	49.503	-57.818
BBAY059-12	BOLD:AAI6904	MG315509	University of Guelph, Centre for Biodiversity Genomics	Calliopiidae	Halirages fulvocinctus	Canada	Newfoundland and Labrador	Gulf of St. Lawrence	Bonne Bay fjord - East Arm	49.503	-57.818
BBAY060-12	BOLD:ADF0772		University of Guelph, Centre for Biodiversity Genomics	Uristidae	Anonyx ochoticus	Canada	Newfoundland and Labrador	Gulf of St. Lawrence	Bonne Bay fjord - East Arm	49.503	-57.818
BBAY062-12	BOLD:AAG7235	MG321039	University of Guelph, Centre for Biodiversity Genomics	Lysianassidae	Schisturella	Canada	Newfoundland and Labrador	Gulf of St. Lawrence	Bonne Bay fjord - East Arm	49.503	-57.818
BBAY063-12	BOLD:AAG7235	MG320940	University of Guelph, Centre for Biodiversity Genomics	Lysianassidae	Schisturella	Canada	Newfoundland and Labrador	Gulf of St. Lawrence	Bonne Bay fjord - East Arm	49.503	-57.818
BBAY067-12	BOLD:ACA9970	MG312976	University of Guelph, Centre for Biodiversity Genomics	Lysianassidae	Orchomene	Canada	Newfoundland and Labrador	Gulf of St. Lawrence	Outer Bonne Bay fjord	49.526	-57.904
BBAY068-12	BOLD:AAI3391	MG320318	University of Guelph, Centre for Biodiversity Genomics	Lysianassidae	Orchomene	Canada	Newfoundland and Labrador	Gulf of St. Lawrence	Outer Bonne Bay fjord	49.526	-57.904
BBAY069-12	BOLD:ACA9970	MG315237	University of Guelph, Centre for Biodiversity Genomics	Lysianassidae	Orchomene	Canada	Newfoundland and Labrador	Gulf of St. Lawrence	Outer Bonne Bay fjord	49.526	-57.904
BBAY070-12	BOLD:AAI3391	MG316517	University of Guelph, Centre for Biodiversity Genomics	Lysianassidae	Orchomene	Canada	Newfoundland and Labrador	Gulf of St. Lawrence	Outer Bonne Bay fjord	49.526	-57.904
BBAY079-12	BOLD:ACB0172	MG318313	University of Guelph, Centre for Biodiversity Genomics	Lysianassidae	Hippomedon propinquus	Canada	Newfoundland and Labrador	Gulf of St. Lawrence	Bonne Bay fjord - Neddies Harbour	49.5239	-57.8717
BBAY080-12	BOLD:ACB0173	MG312666	University of Guelph, Centre for Biodiversity Genomics	Oedicerotidae	Oedicerotidae	Canada	Newfoundland and Labrador	Gulf of St. Lawrence	Bonne Bay fjord - Neddies Harbour	49.5239	-57.8717
BBAY081-12	BOLD:ACB0172		University of Guelph, Centre for Biodiversity Genomics	Lysianassidae	Hippomedon	Canada	Newfoundland and Labrador	Gulf of St. Lawrence	Bonne Bay fjord - Neddies Harbour	49.5239	-57.8717
BBAY082-12	BOLD:ACB0172		University of Guelph, Centre for Biodiversity Genomics	Lysianassidae	Hippomedon	Canada	Newfoundland and Labrador	Gulf of St. Lawrence	Bonne Bay fjord - Neddies Harbour	49.5239	-57.8717
BBAY173-14	BOLD:AAA1262	MG314832	University of Guelph, Centre for Biodiversity Genomics	Gammaridae	Gammarus	Canada	Newfoundland and Labrador	Gulf of St. Lawrence	Bonne Bay	49.522	-57.88
BBAY174-14	BOLD:AAA1262	MG311735	University of Guelph, Centre for Biodiversity Genomics	Gammaridae	Gammarus	Canada	Newfoundland and Labrador	Gulf of St. Lawrence	Bonne Bay	49.522	-57.88
BBAY175-14	BOLD:AAA1262	MG313937	University of Guelph, Centre for Biodiversity Genomics	Gammaridae	Gammarus	Canada	Newfoundland and Labrador	Gulf of St. Lawrence	Bonne Bay	49.522	-57.88
BBAY176-14	BOLD:AAA5584	MG315575	University of Guelph, Centre for Biodiversity Genomics	Gammaridae	Gammarus lawrencianus	Canada	Newfoundland and Labrador	Gulf of St. Lawrence	Bonne Bay	49.522	-57.88
BBAY177-14	BOLD:AAA5584	MG314873	University of Guelph, Centre for Biodiversity Genomics	Gammaridae	Gammarus lawrencianus	Canada	Newfoundland and Labrador	Gulf of St. Lawrence	Bonne Bay	49.522	-57.88
BBCRU004-10	BOLD:AAE9162	KM611560	University of Guelph, Centre for Biodiversity Genomics	Talitridae	Megalorchestia californiana	Canada	British Columbia	Pacific Rim NP	Wickaninnish Beach	49.017	-125.673
BBCRU005-10	BOLD:AAE9162	KM611637	University of Guelph, Centre for Biodiversity Genomics	Talitridae	Megalorchestia californiana	Canada	British Columbia	Pacific Rim NP	Wickaninnish Beach	49.017	-125.673
BBCRU007-10	BOLD:AAE9162	KM611640	University of Guelph, Centre for Biodiversity Genomics	Talitridae	Megalorchestia californiana	Canada	British Columbia	Pacific Rim NP	Wickaninnish Beach	49.017	-125.673
BBCRU179-11	BOLD:AAG7137	KM611753	University of Guelph, Centre for Biodiversity Genomics	Hyalidae	Apohyale pugettensis	Canada	British Columbia	Pacific Rim NP	Willowbrae Trail	48.981	-125.612
BBCRU180-11	BOLD:AAG7137	KM611619	University of Guelph, Centre for Biodiversity Genomics	Hyalidae	Apohyale pugettensis	Canada	British Columbia	Pacific Rim NP	Willowbrae Trail	48.981	-125.612
BBCRU181-11	BOLD:AAG7137	KM611779	University of Guelph, Centre for Biodiversity Genomics	Hyalidae	Apohyale pugettensis	Canada	British Columbia	Pacific Rim NP	Willowbrae Trail	48.981	-125.612
BBCRU182-11	BOLD:AAG7137	KM611793	University of Guelph, Centre for Biodiversity Genomics	Hyalidae	Apohyale pugettensis	Canada	British Columbia	Pacific Rim NP	Willowbrae Trail	48.981	-125.612
BBCRU183-11	BOLD:AAG7137	KM611623	University of Guelph, Centre for Biodiversity Genomics	Hyalidae	Apohyale pugettensis	Canada	British Columbia	Pacific Rim NP	Willowbrae Trail	48.981	-125.612
BBCRU184-11	BOLD:AAG7137	KM611656	University of Guelph, Centre for Biodiversity Genomics	Hyalidae	Apohyale pugettensis	Canada	British Columbia	Pacific Rim NP	Willowbrae Trail	48.981	-125.612
BBCRU185-11	BOLD:AAY6275	KM611794	University of Guelph, Centre for Biodiversity Genomics	Talitridae	Traskorchestia	Canada	British Columbia	Pacific Rim NP	Combers Beach	49.045	-125.701
BBCRU186-11	BOLD:AAY6275	KM611775	University of Guelph, Centre for Biodiversity Genomics	Talitridae	Traskorchestia	Canada	British Columbia	Pacific Rim NP	Combers Beach	49.045	-125.701
BBCRU187-11	BOLD:AAY6275	KM611601	University of Guelph, Centre for Biodiversity Genomics	Talitridae	Traskorchestia	Canada	British Columbia	Pacific Rim NP	Combers Beach	49.045	-125.701
BBCRU188-11	BOLD:AAY6275	KM611491	University of Guelph, Centre for Biodiversity Genomics	Talitridae	Traskorchestia	Canada	British Columbia	Pacific Rim NP	Combers Beach	49.045	-125.701
BBCRU189-11	BOLD:AAY6275	KM611669	University of Guelph, Centre for Biodiversity Genomics	Talitridae	Traskorchestia	Canada	British Columbia	Pacific Rim NP	Combers Beach	49.045	-125.701
BBGCO141-14	BOLD:AAB3744	MF747102	University of Guelph, Centre for Biodiversity Genomics	Gammaridae	Echinogammarus obtusatus	Canada	New Brunswick	Fundy National Park	Alma Beach	45.599	-64.947
BBGCO150-14	BOLD:AAB3744	MF744920	University of Guelph, Centre for Biodiversity Genomics	Gammaridae	Echinogammarus obtusatus	Canada	New Brunswick	Fundy National Park	Alma Beach	45.599	-64.947
BBGCO151-14	BOLD:AAB3744	MF748242	University of Guelph, Centre for Biodiversity Genomics	Gammaridae	Echinogammarus obtusatus	Canada	New Brunswick	Fundy National Park	Alma Beach	45.599	-64.947
BBGCO152-14	BOLD:AAB3744	MF746851	University of Guelph, Centre for Biodiversity Genomics	Gammaridae	Echinogammarus obtusatus	Canada	New Brunswick	Fundy National Park	Alma Beach	45.599	-64.947
BBGCO161-14	BOLD:AAY6275	MF748785	University of Guelph, Centre for Biodiversity Genomics	Talitridae	Talitridae	Canada	British Columbia	Pacific Rim National Park		49.019	-125.673
BBGCO162-14	BOLD:AAY6275	MF743271	University of Guelph, Centre for Biodiversity Genomics	Talitridae	Talitridae	Canada	British Columbia	Pacific Rim National Park		49.019	-125.673
BBGCO163-14	BOLD:AAY6275	MF745944	University of Guelph, Centre for Biodiversity Genomics	Talitridae	Talitridae	Canada	British Columbia	Pacific Rim National Park		49.019	-125.673
BCAMP001-08	BOLD:AAI4060	MG311408	University of Guelph, Centre for Biodiversity Genomics	Pleustidae	Chromopleustes	Canada	British Columbia	Sechelt	9 Mile Point	49.603	-123.789
BCAMP002-08	BOLD:AAI4060	MG316305	University of Guelph, Centre for Biodiversity Genomics	Pleustidae	Chromopleustes	Canada	British Columbia	Sechelt	9 Mile Point	49.603	-123.789
BCAMP003-08	BOLD:AAI4060	MG320748	University of Guelph, Centre for Biodiversity Genomics	Pleustidae	Chromopleustes	Canada	British Columbia	Sechelt	9 Mile Point	49.603	-123.789
BCAMP004-08	BOLD:AAI4060	MG316808	University of Guelph, Centre for Biodiversity Genomics	Pleustidae	Chromopleustes	Canada	British Columbia	Sechelt	9 Mile Point	49.603	-123.789
BCAMP005-08	BOLD:AAI4060	MG319955	University of Guelph, Centre for Biodiversity Genomics	Pleustidae	Chromopleustes	Canada	British Columbia	Sechelt	9 Mile Point	49.603	-123.789
BCAMP006-08	BOLD:AAI4060	MG316378	University of Guelph, Centre for Biodiversity Genomics	Pleustidae	Chromopleustes	Canada	British Columbia	Sechelt	9 Mile Point	49.603	-123.789
BCAMP007-08	BOLD:AAH2710	MG317177	University of Guelph, Centre for Biodiversity Genomics	Caprellidae	Caprellidae	Canada	British Columbia	Sechelt	9 Mile Point	49.603	-123.789
BCAMP011-08	BOLD:AAH2710	MG319966	University of Guelph, Centre for Biodiversity Genomics	Caprellidae	Caprellidae	Canada	British Columbia	Sechelt	9 Mile Point	49.603	-123.789
BCAMP012-08	BOLD:AAH2711	MG311822	University of Guelph, Centre for Biodiversity Genomics	Caprellidae	Caprella laeviuscula	Canada	British Columbia	Sechelt	9 Mile Point	49.603	-123.789
BCAMP013-08	BOLD:AAH2712	MG320059	University of Guelph, Centre for Biodiversity Genomics	Caprellidae	Caprella laeviuscula	Canada	British Columbia	Sechelt	9 Mile Point	49.603	-123.789
BCAMP014-08	BOLD:AAG0210	MG320246	University of Guelph, Centre for Biodiversity Genomics	Melitidae	Megamoera subtener	Canada	British Columbia	Sechelt	Poweslines	49.649	-123.838
BCAMP015-08	BOLD:AAH7075	MG317894	University of Guelph, Centre for Biodiversity Genomics	Ampithoidae	Ampithoe dalli	Canada	British Columbia	Sechelt	Poweslines	49.649	-123.838
BCAMP016-08	BOLD:AAG0660	MG319547	University of Guelph, Centre for Biodiversity Genomics	Calliopiidae	Calliopiidae	Canada	British Columbia	Sechelt	Poweslines	49.649	-123.838
BCAMP017-08	BOLD:AAG7123	MG317304	University of Guelph, Centre for Biodiversity Genomics	Aoridae	Aoroides cf. columbiae	Canada	British Columbia	Sechelt	Poweslines	49.649	-123.838
BCAMP019-08	BOLD:AAH2973	MG319459	University of Guelph, Centre for Biodiversity Genomics	Hyalidae	Hyalidae	Canada	British Columbia	Sechelt	Halfway Beach	49.649	-123.838
BCAMP020-08	BOLD:AAH2973	MG311608	University of Guelph, Centre for Biodiversity Genomics	Hyalidae	Hyalidae	Canada	British Columbia	Sechelt	Halfway Beach	49.649	-123.838
BCAMP024-08	BOLD:AAG3718	MG314486	University of Guelph, Centre for Biodiversity Genomics	Ampithoidae	Ampithoe valida	Canada	British Columbia	Sechelt	Halfway Beach	49.649	-123.838
BCAMP025-08	BOLD:AAH2973	MG311191	University of Guelph, Centre for Biodiversity Genomics	Hyalidae	Hyalidae	Canada	British Columbia	Sechelt	Halfway Beach	49.649	-123.838
BCAMP028-08	BOLD:AAG3718	MG317869	University of Guelph, Centre for Biodiversity Genomics	Ampithoidae	Ampithoe valida	Canada	British Columbia	Sechelt	Halfway Beach	49.649	-123.838
BCAMP030-08	BOLD:AAE1628	MG310677	University of Guelph, Centre for Biodiversity Genomics	Corophiidae	Monocorophium insidiosum	Canada	British Columbia	Sechelt	Halfway Beach	49.649	-123.838
BCAMP032-08	BOLD:AAH2973	MG319061	University of Guelph, Centre for Biodiversity Genomics	Hyalidae	Hyalidae	Canada	British Columbia	Sechelt	Possie Island	49.649	-123.838
BCAMP033-08	BOLD:AAG0210	MG318290	University of Guelph, Centre for Biodiversity Genomics	Melitidae	Megamoera subtener	Canada	British Columbia	Sechelt	Possie Island	49.649	-123.838
BCAMP035-08	BOLD:AAG0658	MG317601	University of Guelph, Centre for Biodiversity Genomics	Calliopiidae	Calliopiidae	Canada	British Columbia	Sechelt	Pipers Point	49.547	-123.793
BCAMP036-08	BOLD:AAH2710	MG319696	University of Guelph, Centre for Biodiversity Genomics	Caprellidae	Caprellidae	Canada	British Columbia	Sechelt	Pipers Point	49.547	-123.793
BCAMP037-08	BOLD:AAH2710	MG319543	University of Guelph, Centre for Biodiversity Genomics	Caprellidae	Caprellidae	Canada	British Columbia	Sechelt	Pipers Point	49.547	-123.793
BCAMP038-08	BOLD:AAG7124	MG310450	University of Guelph, Centre for Biodiversity Genomics	Hyalidae	Parallorchestes cf. americana	Canada	British Columbia	Bamfield	Edward King Island	48.822	-125.218
BCAMP040-08	BOLD:AAH2974	MG318832	University of Guelph, Centre for Biodiversity Genomics	Hyalidae	Hyalidae	Canada	British Columbia	Bamfield	Edward King Island	48.822	-125.218
BCAMP045-08	BOLD:AAH2661	MG313856	University of Guelph, Centre for Biodiversity Genomics	Ischyroceridae	Ischyroceridae	Canada	British Columbia	Bamfield	Edward King Island	48.822	-125.218
BCAMP046-08	BOLD:AAH2661	MG311967	University of Guelph, Centre for Biodiversity Genomics	Ischyroceridae	Ischyroceridae	Canada	British Columbia	Bamfield	Edward King Island	48.822	-125.218
BCAMP047-08	BOLD:AAH2713	MG310540	University of Guelph, Centre for Biodiversity Genomics	Caprellidae	Caprellidae	Canada	British Columbia	Bamfield	Edward King Island	48.822	-125.218
BCAMP049-08	BOLD:AAH2662	MG312648	University of Guelph, Centre for Biodiversity Genomics	Ischyroceridae	Ischyrocerus	Canada	British Columbia	Bamfield	Edward King Island	48.822	-125.218
BCAMP050-08	BOLD:AAH2714	MG317227	University of Guelph, Centre for Biodiversity Genomics	Caprellidae	Caprellidae	Canada	British Columbia	Bamfield	Edward King Island	48.822	-125.218
BCAMP051-08	BOLD:AAH2663	MG317576	University of Guelph, Centre for Biodiversity Genomics	Ischyroceridae	Ischyrocerus	Canada	British Columbia	Bamfield	Edward King Island	48.822	-125.218
BCAMP052-08	BOLD:AAH2661	MG315219	University of Guelph, Centre for Biodiversity Genomics	Ischyroceridae	Ischyroceridae	Canada	British Columbia	Bamfield	Edward King Island	48.822	-125.218
BCAMP053-08	BOLD:AAH2664	MG314290	University of Guelph, Centre for Biodiversity Genomics	Ischyroceridae	Ischyrocerus	Canada	British Columbia	Bamfield	Edward King Island	48.822	-125.218
BCAMP054-08	BOLD:AAG7125	MG317459	University of Guelph, Centre for Biodiversity Genomics	Pleustidae	Gnathopleustes pachychaetus	Canada	British Columbia	Bamfield	Edward King Island	48.822	-125.218
BCAMP055-08	BOLD:AAH2715	MG315395	University of Guelph, Centre for Biodiversity Genomics	Caprellidae	Caprella	Canada	British Columbia	Bamfield	Edward King Island	48.822	-125.218
BCAMP056-08	BOLD:AAG7125	MG320760	University of Guelph, Centre for Biodiversity Genomics	Pleustidae	Gnathopleustes pachychaetus	Canada	British Columbia	Bamfield	Edward King Island	48.822	-125.218
BCAMP057-08	BOLD:AAH2661	MG313236	University of Guelph, Centre for Biodiversity Genomics	Ischyroceridae	Ischyroceridae	Canada	British Columbia	Bamfield	Edward King Island	48.822	-125.218
BCAMP058-08	BOLD:AAH2713	MG310393	University of Guelph, Centre for Biodiversity Genomics	Caprellidae	Caprellidae	Canada	British Columbia	Bamfield	Edward King Island	48.822	-125.218
BCAMP059-08	BOLD:AAH2714	MG318220	University of Guelph, Centre for Biodiversity Genomics	Caprellidae	Caprellidae	Canada	British Columbia	Bamfield	Edward King Island	48.822	-125.218
BCAMP060-08	BOLD:AAH2714	MG317657	University of Guelph, Centre for Biodiversity Genomics	Caprellidae	Caprellidae	Canada	British Columbia	Bamfield	Edward King Island	48.822	-125.218
BCAMP062-08	BOLD:AAH2662	MG313870	University of Guelph, Centre for Biodiversity Genomics	Ischyroceridae	Ischyrocerus	Canada	British Columbia	Bamfield	Edward King Island	48.822	-125.218
BCAMP063-08	BOLD:AAB3295	MG318022	University of Guelph, Centre for Biodiversity Genomics	Ischyroceridae	Jassa staudei	Canada	British Columbia	Bamfield	Edward King Island	48.822	-125.218
BCAMP065-08	BOLD:AAH2716	MG314924	University of Guelph, Centre for Biodiversity Genomics	Caprellidae	Metacaprella kennerlyi	Canada	British Columbia	Bamfield	Seapool	48.858	-125.16
BCAMP066-08	BOLD:AAH2716	MG310952	University of Guelph, Centre for Biodiversity Genomics	Caprellidae	Metacaprella kennerlyi	Canada	British Columbia	Bamfield	Seapool	48.858	-125.16
BCAMP067-08	BOLD:AAH2665	MG315693	University of Guelph, Centre for Biodiversity Genomics	Ischyroceridae	Ischyroceridae	Canada	British Columbia	Bamfield	Seapool	48.858	-125.16
BCAMP068-08	BOLD:AAH2666	MG312889	University of Guelph, Centre for Biodiversity Genomics	Ischyroceridae	Ischyroceridae	Canada	British Columbia	Bamfield	Seapool	48.858	-125.16
BCAMP070-08	BOLD:AAH2713	MG317514	University of Guelph, Centre for Biodiversity Genomics	Caprellidae	Caprellidae	Canada	British Columbia	Bamfield	Seapool	48.858	-125.16
BCAMP071-08	BOLD:AAH2665	MG316228	University of Guelph, Centre for Biodiversity Genomics	Ischyroceridae	Ischyroceridae	Canada	British Columbia	Bamfield	Seapool	48.858	-125.16
BCAMP073-08	BOLD:AAH2665	MG313018	University of Guelph, Centre for Biodiversity Genomics	Ischyroceridae	Ischyroceridae	Canada	British Columbia	Bamfield	Seapool	48.858	-125.16
BCAMP074-08	BOLD:AAH2661	MG316955	University of Guelph, Centre for Biodiversity Genomics	Ischyroceridae	Ischyroceridae	Canada	British Columbia	Bamfield	Seapool	48.858	-125.16
BCAMP075-08	BOLD:AAH2661	MG318934	University of Guelph, Centre for Biodiversity Genomics	Ischyroceridae	Ischyroceridae	Canada	British Columbia	Bamfield	Seapool	48.858	-125.16
BCAMP076-08	BOLD:AAB3295	MG315052	University of Guelph, Centre for Biodiversity Genomics	Ischyroceridae	Jassa staudei	Canada	British Columbia	Bamfield	Seapool	48.858	-125.16
BCAMP077-08	BOLD:AAH2666	MG317731	University of Guelph, Centre for Biodiversity Genomics	Ischyroceridae	Ischyroceridae	Canada	British Columbia	Bamfield	Seapool	48.858	-125.16
BCAMP078-08	BOLD:AAB3295	MG314649	University of Guelph, Centre for Biodiversity Genomics	Ischyroceridae	Jassa staudei	Canada	British Columbia	Bamfield	Seapool	48.858	-125.16
BCAMP079-08	BOLD:AAX4338	MG310759	University of Guelph, Centre for Biodiversity Genomics	Stenothoidae	Metopa cistella	Canada	British Columbia	Bamfield	Seapool	48.858	-125.16
BCAMP081-08	BOLD:AAG7127	MG311270	University of Guelph, Centre for Biodiversity Genomics	Ampithoidae	Peramphithoe humeralis	Canada	British Columbia	Tahsis	Flower Islet	49.83	-126.997
BCAMP085-08	BOLD:AAH2665	MG311132	University of Guelph, Centre for Biodiversity Genomics	Ischyroceridae	Ischyroceridae	Canada	British Columbia	Tahsis	Flower Islet	49.83	-126.997
BCAMP086-08	BOLD:AAW5925	MG318096	University of Guelph, Centre for Biodiversity Genomics	Aoridae	Aoroides sp.	Canada	British Columbia	Tahsis	Flower Islet	49.83	-126.997
BCAMP088-08	BOLD:AAH2665	MG312289	University of Guelph, Centre for Biodiversity Genomics	Ischyroceridae	Ischyroceridae	Canada	British Columbia	Tahsis	Flower Islet	49.83	-126.997
BCAMP092-08	BOLD:AAH2667	MG319493	University of Guelph, Centre for Biodiversity Genomics	Ischyroceridae	Ischyroceridae	Canada	British Columbia	Tahsis	Flower Islet	49.83	-126.997
BCAMP093-08	BOLD:AAH2713	MG313857	University of Guelph, Centre for Biodiversity Genomics	Caprellidae	Caprellidae	Canada	British Columbia	Tahsis	Flower Islet	49.83	-126.997
BCAMP095-08	BOLD:AAR3844	MG320495	University of Guelph, Centre for Biodiversity Genomics	Ampithoidae	Ampithoe cf. valida	Canada	British Columbia	Tahsis	Flower Islet	49.83	-126.997
BCAMP096-08	BOLD:AAH2715	MG313925	University of Guelph, Centre for Biodiversity Genomics	Caprellidae	Caprella	Canada	British Columbia	Tahsis	Flower Islet	49.83	-126.997
BCAMP097-08	BOLD:AAH2974	MG316364	University of Guelph, Centre for Biodiversity Genomics	Hyalidae	Hyalidae	Canada	British Columbia	Bamfield	Execution Rock	48.814	-125.178
BCAMP100-08	BOLD:AAH2713	MG319307	University of Guelph, Centre for Biodiversity Genomics	Caprellidae	Caprellidae	Canada	British Columbia	Bamfield	Execution Rock	48.814	-125.178
BCAMP101-08	BOLD:AAG7130	MG315989	University of Guelph, Centre for Biodiversity Genomics	Ampithoidae	Ampithoe lacertosa	Canada	British Columbia	Comox		49.69	-124.87
BCAMP103-08	BOLD:AAX2498	MG320301	University of Guelph, Centre for Biodiversity Genomics	Hyalidae	Apohyale anceps	Canada	British Columbia	Tahsis		49.812	-126.987
BCAMP104-08	BOLD:AAH7075	MG312841	University of Guelph, Centre for Biodiversity Genomics	Ampithoidae	Ampithoe dalli	Canada	British Columbia	Tahsis		49.812	-126.987
BCAMP106-08	BOLD:AAG3718	MG317126	University of Guelph, Centre for Biodiversity Genomics	Ampithoidae	Ampithoe valida	Canada	British Columbia	Tahsis		49.812	-126.987
BCAMP108-08	BOLD:AAH2975	MG314760	University of Guelph, Centre for Biodiversity Genomics	Hyalidae	Hyalidae	Canada	British Columbia	Tahsis		49.812	-126.987
BCAMP109-08	BOLD:AAH7075	MG317699	University of Guelph, Centre for Biodiversity Genomics	Ampithoidae	Ampithoe dalli	Canada	British Columbia	Tahsis		49.812	-126.987
BCAMP111-08	BOLD:AAH7075	MG320223	University of Guelph, Centre for Biodiversity Genomics	Ampithoidae	Ampithoe dalli	Canada	British Columbia	Tahsis		49.812	-126.987
BCAMP113-08	BOLD:AAB3295	MG317311	University of Guelph, Centre for Biodiversity Genomics	Ischyroceridae	Jassa staudei	Canada	British Columbia	Tahsis	Flower Islet	49.83	-126.997
BCAMP114-08	BOLD:AAH7075	MG319099	University of Guelph, Centre for Biodiversity Genomics	Ampithoidae	Ampithoe dalli	Canada	British Columbia	Bamfield	Wizard Islet	48.858	-125.16
BCAMP115-08	BOLD:AAG7134	MG313819	University of Guelph, Centre for Biodiversity Genomics	Hyalidae	Apohyale cf. pugettensis	Canada	British Columbia	Bamfield	Wizard Islet	48.858	-125.16
BCAMP116-08	BOLD:AAG7134	MG318269	University of Guelph, Centre for Biodiversity Genomics	Hyalidae	Apohyale cf. pugettensis	Canada	British Columbia	Bamfield	Wizard Islet	48.858	-125.16
BCAMP117-08	BOLD:AAG7134	MG312645	University of Guelph, Centre for Biodiversity Genomics	Hyalidae	Apohyale cf. pugettensis	Canada	British Columbia	Bamfield	Wizard Islet	48.858	-125.16
BCAMP118-08	BOLD:AAG7134	MG318868	University of Guelph, Centre for Biodiversity Genomics	Hyalidae	Apohyale cf. pugettensis	Canada	British Columbia	Bamfield	Wizard Islet	48.858	-125.16
BCAMP119-08	BOLD:AAG7134	MG316552	University of Guelph, Centre for Biodiversity Genomics	Hyalidae	Apohyale cf. pugettensis	Canada	British Columbia	Bamfield	Wizard Islet	48.858	-125.16
BCAMP120-08	BOLD:AAG7134	MG317955	University of Guelph, Centre for Biodiversity Genomics	Hyalidae	Apohyale cf. pugettensis	Canada	British Columbia	Bamfield	Wizard Islet	48.858	-125.16
BCAMP121-08	BOLD:AAG7134	MG313127	University of Guelph, Centre for Biodiversity Genomics	Hyalidae	Apohyale cf. pugettensis	Canada	British Columbia	Bamfield	Wizard Islet	48.858	-125.16
BCAMP122-08	BOLD:AAG7134	MG319555	University of Guelph, Centre for Biodiversity Genomics	Hyalidae	Apohyale cf. pugettensis	Canada	British Columbia	Bamfield	Wizard Islet	48.858	-125.16
BCAMP123-08	BOLD:AAG7134	MG311033	University of Guelph, Centre for Biodiversity Genomics	Hyalidae	Apohyale cf. pugettensis	Canada	British Columbia	Bamfield	Wizard Islet	48.858	-125.16
BCAMP124-08	BOLD:AAG7134	MG317305	University of Guelph, Centre for Biodiversity Genomics	Hyalidae	Apohyale cf. pugettensis	Canada	British Columbia	Bamfield	Wizard Islet	48.858	-125.16
BCAMP125-08	BOLD:AAG7134	MG319415	University of Guelph, Centre for Biodiversity Genomics	Hyalidae	Apohyale cf. pugettensis	Canada	British Columbia	Bamfield	Wizard Islet	48.858	-125.16
BCAMP126-08	BOLD:AAG7134	MG311010	University of Guelph, Centre for Biodiversity Genomics	Hyalidae	Apohyale cf. pugettensis	Canada	British Columbia	Bamfield	Wizard Islet	48.858	-125.16
BCAMP127-08	BOLD:AAG7134	MG319554	University of Guelph, Centre for Biodiversity Genomics	Hyalidae	Apohyale cf. pugettensis	Canada	British Columbia	Bamfield	Wizard Islet	48.858	-125.16
BCAMP128-08	BOLD:AAG7134	MG312510	University of Guelph, Centre for Biodiversity Genomics	Hyalidae	Apohyale cf. pugettensis	Canada	British Columbia	Bamfield	Wizard Islet	48.858	-125.16
BCAMP130-08	BOLD:AAG7134	MG311294	University of Guelph, Centre for Biodiversity Genomics	Hyalidae	Apohyale cf. pugettensis	Canada	British Columbia	Bamfield	Wizard Islet	48.858	-125.16
BCAMP131-08	BOLD:AAG7135	MG319669	University of Guelph, Centre for Biodiversity Genomics	Pontogeneiidae	Paramoera bousfieldi	Canada	British Columbia	Bamfield	Wizard Islet	48.858	-125.16
BCAMP132-08	BOLD:AAG7134	MG315613	University of Guelph, Centre for Biodiversity Genomics	Hyalidae	Apohyale cf. pugettensis	Canada	British Columbia	Bamfield	Wizard Islet	48.858	-125.16
BCAMP133-08	BOLD:AAG7135	MG317951	University of Guelph, Centre for Biodiversity Genomics	Pontogeneiidae	Paramoera bousfieldi	Canada	British Columbia	Bamfield	Wizard Islet	48.858	-125.16
BCAMP134-08	BOLD:AAG7134	MG312467	University of Guelph, Centre for Biodiversity Genomics	Hyalidae	Apohyale cf. pugettensis	Canada	British Columbia	Bamfield	Wizard Islet	48.858	-125.16
BCAMP141-08	BOLD:AAH2669	MG313855	University of Guelph, Centre for Biodiversity Genomics	Ischyroceridae	Ischyroceridae	Canada	British Columbia	Bamfield	Wizard Islet	48.858	-125.16
BCAMP144-08	BOLD:ACE3721	MG317908	University of Guelph, Centre for Biodiversity Genomics	Caprellidae	Caprella laeviuscula	Canada	British Columbia	Bamfield	Bamfield Inlet	48.816	-125.155
BCAMP150-08	BOLD:AAH7075	MG319278	University of Guelph, Centre for Biodiversity Genomics	Ampithoidae	Ampithoe dalli	Canada	British Columbia	Bamfield	Bamfield Inlet	48.816	-125.155
BCAMP151-08	BOLD:AAG7136	MG318239	University of Guelph, Centre for Biodiversity Genomics	Hyalidae	Parallorchestes cf. cowani	Canada	British Columbia	Bamfield	Bamfield Inlet	48.816	-125.155
BCAMP154-08	BOLD:ACF5647	MG313036	University of Guelph, Centre for Biodiversity Genomics	Caprellidae	Caprella laeviuscula	Canada	British Columbia	Bamfield	Bamfield Inlet	48.816	-125.155
BCAMP155-08	BOLD:ACE3714	MG319649	University of Guelph, Centre for Biodiversity Genomics	Caprellidae	Caprella laeviuscula	Canada	British Columbia	Bamfield	Bamfield Inlet	48.816	-125.155
BCAMP156-08	BOLD:AAH2975	MG313002	University of Guelph, Centre for Biodiversity Genomics	Hyalidae	Hyalidae	Canada	British Columbia	Bamfield	Bamfield Inlet	48.816	-125.155
BCAMP157-08	BOLD:AAG7133	MG314848	University of Guelph, Centre for Biodiversity Genomics	Hyalidae	Protohyale cf. jarrettae	Canada	British Columbia	Bamfield	Bamfield Inlet	48.816	-125.155
BCAMP159-08	BOLD:AAH2668	MG320078	University of Guelph, Centre for Biodiversity Genomics	Photidae	Photidae	Canada	British Columbia	Bamfield	Bamfield Inlet	48.816	-125.155
BCAMP160-08	BOLD:AAH2712	MG310685	University of Guelph, Centre for Biodiversity Genomics	Caprellidae	Caprella laeviuscula	Canada	British Columbia	Bamfield	Bamfield Inlet	48.816	-125.155
BCAMP161-08	BOLD:AAG7130	MG314640	University of Guelph, Centre for Biodiversity Genomics	Ampithoidae	Ampithoe lacertosa	Canada	British Columbia	Bamfield	Bamfield Inlet	48.816	-125.155
BCAMP162-08	BOLD:AAG7137	MG310526	University of Guelph, Centre for Biodiversity Genomics	Hyalidae	Apohyale pugettensis	Canada	British Columbia	Bamfield	Bamfield Inlet	48.816	-125.155
BCAMP163-08	BOLD:AAG7137	MG312334	University of Guelph, Centre for Biodiversity Genomics	Hyalidae	Apohyale pugettensis	Canada	British Columbia	Bamfield	Bamfield Inlet	48.816	-125.155
BCAMP166-08	BOLD:AAH2712	MG310525	University of Guelph, Centre for Biodiversity Genomics	Caprellidae	Caprella laeviuscula	Canada	British Columbia	Bamfield	Bamfield Inlet	48.816	-125.155
BCAMP169-08	BOLD:AAH2712	MG317913	University of Guelph, Centre for Biodiversity Genomics	Caprellidae	Caprella laeviuscula	Canada	British Columbia	Bamfield	Bamfield Inlet	48.816	-125.155
BCAMP170-08	BOLD:AAH2712	MG318580	University of Guelph, Centre for Biodiversity Genomics	Caprellidae	Caprella laeviuscula	Canada	British Columbia	Bamfield	Bamfield Inlet	48.816	-125.155
BCAMP171-08	BOLD:AAH2712	MG316111	University of Guelph, Centre for Biodiversity Genomics	Caprellidae	Caprella laeviuscula	Canada	British Columbia	Bamfield	Bamfield Inlet	48.816	-125.155
BCAMP173-08	BOLD:AAG1965	MG320015	University of Guelph, Centre for Biodiversity Genomics	Talitridae	Megalorchestia pugettensis	Canada	British Columbia	Bamfield	Bradys Beach	48.837	-125.153
BCAMP176-08	BOLD:AAH2975	MG318849	University of Guelph, Centre for Biodiversity Genomics	Hyalidae	Hyalidae	Canada	British Columbia	Bamfield	Bradys Beach	48.837	-125.153
BCAMP180-08	BOLD:AAH2975	MG310659	University of Guelph, Centre for Biodiversity Genomics	Hyalidae	Hyalidae	Canada	British Columbia	Bamfield	Bradys Beach	48.837	-125.153
BCAMP181-08	BOLD:AAG7133	MG311474	University of Guelph, Centre for Biodiversity Genomics	Hyalidae	Protohyale cf. jarrettae	Canada	British Columbia	Bamfield	Bradys Beach	48.837	-125.153
BCAMP182-08	BOLD:AAG0662	MG313129	University of Guelph, Centre for Biodiversity Genomics	Calliopiidae	Calliopiidae	Canada	British Columbia	Bamfield	Bradys Beach	48.837	-125.153
BCAMP183-08	BOLD:AAG7133	MG317613	University of Guelph, Centre for Biodiversity Genomics	Hyalidae	Protohyale cf. jarrettae	Canada	British Columbia	Bamfield	Bradys Beach	48.837	-125.153
BCAMP187-08	BOLD:AAG7139	MG315370	University of Guelph, Centre for Biodiversity Genomics	Pleustidae	Gnathopleustes pachychaetus	Canada	British Columbia	Bamfield	Bradys Beach	48.837	-125.153
BCAMP189-08	BOLD:AAG7133	MG315203	University of Guelph, Centre for Biodiversity Genomics	Hyalidae	Protohyale cf. jarrettae	Canada	British Columbia	Bamfield	Bradys Beach	48.837	-125.153
BCAMP190-08	BOLD:AAH2975	MG318826	University of Guelph, Centre for Biodiversity Genomics	Hyalidae	Hyalidae	Canada	British Columbia	Bamfield	Bradys Beach	48.837	-125.153
BCAMP191-08	BOLD:AAG0661	MG317403	University of Guelph, Centre for Biodiversity Genomics	Calliopiidae	Calliopiidae	Canada	British Columbia	Bamfield	Bradys Beach	48.837	-125.153
BCAMP192-08	BOLD:AAH2975	MG318813	University of Guelph, Centre for Biodiversity Genomics	Hyalidae	Hyalidae	Canada	British Columbia	Bamfield	Bradys Beach	48.837	-125.153
BCAMP193-08	BOLD:AAH7075	MG314860	University of Guelph, Centre for Biodiversity Genomics	Ampithoidae	Ampithoe dalli	Canada	British Columbia	Bamfield	Bradys Beach	48.837	-125.153
BCAMP194-08	BOLD:AAH7075	MG317375	University of Guelph, Centre for Biodiversity Genomics	Ampithoidae	Ampithoe dalli	Canada	British Columbia	Bamfield	Dixon Island	48.852	-125.123
BCAMP195-08	BOLD:AAG0211	MG318340	University of Guelph, Centre for Biodiversity Genomics	Melitidae	Melitidae	Canada	British Columbia	Bamfield	Dixon Island	48.852	-125.123
BCAMP196-08	BOLD:AAG0212	MG316281	University of Guelph, Centre for Biodiversity Genomics	Melitidae	Melitidae	Canada	British Columbia	Bamfield	Dixon Island	48.852	-125.123
BCAMP197-08	BOLD:AAG0212	MG310521	University of Guelph, Centre for Biodiversity Genomics	Melitidae	Melitidae	Canada	British Columbia	Bamfield	Dixon Island	48.852	-125.123
BCAMP198-08	BOLD:AAH2670	MG317799	University of Guelph, Centre for Biodiversity Genomics	Photidae	Photis	Canada	British Columbia	Bamfield	Dixon Island	48.852	-125.123
BCAMP199-08	BOLD:AAG0212	MG310456	University of Guelph, Centre for Biodiversity Genomics	Melitidae	Melitidae	Canada	British Columbia	Bamfield	Dixon Island	48.852	-125.123
BCAMP201-08	BOLD:AAB3295	MG318008	University of Guelph, Centre for Biodiversity Genomics	Ischyroceridae	Jassa staudei	Canada	British Columbia	Bamfield	Dixon Island	48.852	-125.123
BCAMP202-08	BOLD:AAG7136	MG315163	University of Guelph, Centre for Biodiversity Genomics	Hyalidae	Parallorchestes cf. cowani	Canada	British Columbia	Bamfield	Dixon Island	48.852	-125.123
BCAMP203-08	BOLD:AAH2670	MG316197	University of Guelph, Centre for Biodiversity Genomics	Photidae	Photis	Canada	British Columbia	Bamfield	Dixon Island	48.852	-125.123
BCAMP204-08	BOLD:AAG7136	MG318943	University of Guelph, Centre for Biodiversity Genomics	Hyalidae	Parallorchestes cf. cowani	Canada	British Columbia	Bamfield	Dixon Island	48.852	-125.123
BCAMP205-08	BOLD:AAG0212	MG320137	University of Guelph, Centre for Biodiversity Genomics	Melitidae	Melitidae	Canada	British Columbia	Bamfield	Dixon Island	48.852	-125.123
BCAMP207-08	BOLD:AAG7136	MG319296	University of Guelph, Centre for Biodiversity Genomics	Hyalidae	Parallorchestes cf. cowani	Canada	British Columbia	Bamfield	Dixon Island	48.852	-125.123
BCAMP208-08	BOLD:AAH2670	MG319536	University of Guelph, Centre for Biodiversity Genomics	Photidae	Photis	Canada	British Columbia	Bamfield	Dixon Island	48.852	-125.123
BCAMP210-08	BOLD:AAG5130	MG311458	University of Guelph, Centre for Biodiversity Genomics	Corophiidae	Corophiidae	Canada	British Columbia	Bamfield	Dixon Island	48.852	-125.123
BCAMP212-08	BOLD:AAG0212	MG317159	University of Guelph, Centre for Biodiversity Genomics	Melitidae	Melitidae	Canada	British Columbia	Bamfield	Dixon Island	48.852	-125.123
BCAMP213-08	BOLD:AAG0213	MG313118	University of Guelph, Centre for Biodiversity Genomics	Melitidae	Melitidae	Canada	British Columbia	Bamfield	Dixon Island	48.852	-125.123
BCAMP216-08	BOLD:AAG7136	MG318334	University of Guelph, Centre for Biodiversity Genomics	Hyalidae	Parallorchestes cf. cowani	Canada	British Columbia	Bamfield	Dixon Island	48.852	-125.123
BCAMP217-08	BOLD:AAG7136	MG317187	University of Guelph, Centre for Biodiversity Genomics	Hyalidae	Parallorchestes cf. cowani	Canada	British Columbia	Bamfield	Dixon Island	48.852	-125.123
BCAMP218-08	BOLD:AAH2717	MG315476	University of Guelph, Centre for Biodiversity Genomics	Caprellidae	Caprellidae	Canada	British Columbia	Bamfield	Dixon Island	48.852	-125.123
BCAMP220-08	BOLD:AAH2670	MG320596	University of Guelph, Centre for Biodiversity Genomics	Photidae	Photis	Canada	British Columbia	Bamfield	Dixon Island	48.852	-125.123
BCAMP221-08	BOLD:AAG0212	MG315732	University of Guelph, Centre for Biodiversity Genomics	Melitidae	Melitidae	Canada	British Columbia	Bamfield	Dixon Island	48.852	-125.123
BCAMP225-08	BOLD:AAH2671	MG314455	University of Guelph, Centre for Biodiversity Genomics	Ischyroceridae	Ischyrocerus	Canada	British Columbia	Bamfield	Dixon Island	48.852	-125.123
BCAMP226-08	BOLD:AAH2672	MG320463	University of Guelph, Centre for Biodiversity Genomics	Ischyroceridae	Ischyroceridae	Canada	British Columbia	Bamfield	Dixon Island	48.852	-125.123
BCAMP227-08	BOLD:AAH2671	MG314644	University of Guelph, Centre for Biodiversity Genomics	Ischyroceridae	Ischyrocerus	Canada	British Columbia	Bamfield	Dixon Island	48.852	-125.123
BCAMP228-08	BOLD:AAG7133	MG315819	University of Guelph, Centre for Biodiversity Genomics	Hyalidae	Protohyale cf. jarrettae	Canada	British Columbia	Bamfield	Dixon Island	48.852	-125.123
BCAMP229-08	BOLD:AAH2673	MG320722	University of Guelph, Centre for Biodiversity Genomics	Ischyroceridae	Ischyroceridae	Canada	British Columbia	Bamfield	Dixon Island	48.852	-125.123
BCAMP231-08	BOLD:AAH2674	MG311766	University of Guelph, Centre for Biodiversity Genomics	Ischyroceridae	Ischyroceridae	Canada	British Columbia	Bamfield	Dixon Island	48.852	-125.123
BCAMP233-08	BOLD:AAH2670	MG311777	University of Guelph, Centre for Biodiversity Genomics	Photidae	Photis	Canada	British Columbia	Bamfield	Dixon Island	48.852	-125.123
BCAMP234-08	BOLD:AAW9144	MG312115	University of Guelph, Centre for Biodiversity Genomics	Ischyroceridae	Jassa morinoi	Canada	British Columbia	Bamfield	Dixon Island	48.852	-125.123
BCAMP235-08	BOLD:AAG0211	MG316709	University of Guelph, Centre for Biodiversity Genomics	Melitidae	Melitidae	Canada	British Columbia	Bamfield	Dixon Island	48.852	-125.123
BCAMP236-08	BOLD:AAH2673	MG319787	University of Guelph, Centre for Biodiversity Genomics	Ischyroceridae	Ischyroceridae	Canada	British Columbia	Bamfield	Dixon Island	48.852	-125.123
BCAMP237-08	BOLD:AAH2670	MG312424	University of Guelph, Centre for Biodiversity Genomics	Photidae	Photis	Canada	British Columbia	Bamfield	Dixon Island	48.852	-125.123
BCAMP238-08	BOLD:AAH2717	MG312156	University of Guelph, Centre for Biodiversity Genomics	Caprellidae	Caprellidae	Canada	British Columbia	Bamfield	Dixon Island	48.852	-125.123
BCAMP239-08	BOLD:AAH2670	MG318496	University of Guelph, Centre for Biodiversity Genomics	Photidae	Photis	Canada	British Columbia	Bamfield	Dixon Island	48.852	-125.123
BCAMP240-08	BOLD:AAH2670	MG318784	University of Guelph, Centre for Biodiversity Genomics	Photidae	Photis	Canada	British Columbia	Bamfield	Dixon Island	48.852	-125.123
BCAMP241-08	BOLD:AAH2670	MG317887	University of Guelph, Centre for Biodiversity Genomics	Photidae	Photis	Canada	British Columbia	Bamfield	Dixon Island	48.852	-125.123
BCAMP242-08	BOLD:AAE9162	MG312008	University of Guelph, Centre for Biodiversity Genomics	Talitridae	Megalorchestia californiana	Canada	British Columbia	Bamfield	Dixon Island	48.852	-125.123
BCAMP243-08	BOLD:AAE9162	MG311544	University of Guelph, Centre for Biodiversity Genomics	Talitridae	Megalorchestia californiana	Canada	British Columbia	Bamfield	Pachena Bay	48.7992	-125.103
BCAMP244-08	BOLD:AAE9162	MG314565	University of Guelph, Centre for Biodiversity Genomics	Talitridae	Megalorchestia californiana	Canada	British Columbia	Bamfield	Pachena Bay	48.7992	-125.103
BCAMP245-08	BOLD:AAE9162	MG311980	University of Guelph, Centre for Biodiversity Genomics	Talitridae	Megalorchestia californiana	Canada	British Columbia	Bamfield	Pachena Bay	48.7992	-125.103
BCAMP247-08	BOLD:AAG7137	MG317021	University of Guelph, Centre for Biodiversity Genomics	Hyalidae	Apohyale pugettensis	Canada	British Columbia	Bamfield	Seppings Beach	48.84	-125.208
BCAMP248-08	BOLD:AAR3842	MG311524	University of Guelph, Centre for Biodiversity Genomics	Ampithoidae	Ampithoe sectimana	Canada	British Columbia	Bamfield	Seppings Beach	48.84	-125.208
BCAMP249-08	BOLD:AAG7136	MG316655	University of Guelph, Centre for Biodiversity Genomics	Hyalidae	Parallorchestes cf. cowani	Canada	British Columbia	Bamfield	Seppings Beach	48.84	-125.208
BCAMP251-08	BOLD:AAG7124	MG317229	University of Guelph, Centre for Biodiversity Genomics	Hyalidae	Parallorchestes cf. americana	Canada	British Columbia	Bamfield	Seppings Beach	48.84	-125.208
BCAMP254-08	BOLD:AAG7136	MG312060	University of Guelph, Centre for Biodiversity Genomics	Hyalidae	Parallorchestes cf. cowani	Canada	British Columbia	Bamfield	Seppings Beach	48.84	-125.208
BCAMP256-08	BOLD:AAG7124	MG310762	University of Guelph, Centre for Biodiversity Genomics	Hyalidae	Parallorchestes cf. americana	Canada	British Columbia	Bamfield	Seppings Beach	48.84	-125.208
BCAMP257-08	BOLD:AAG7124	MG312892	University of Guelph, Centre for Biodiversity Genomics	Hyalidae	Parallorchestes cf. americana	Canada	British Columbia	Bamfield	Seppings Beach	48.84	-125.208
BCAMP258-08	BOLD:AAG7142	MG315751	University of Guelph, Centre for Biodiversity Genomics	Photidae	Photis bifurcata	Canada	British Columbia	Bamfield	Seppings Beach	48.84	-125.208
BCAMP259-08	BOLD:AAX8409	MG318225	University of Guelph, Centre for Biodiversity Genomics	Hyalidae	Protohyale sp.	Canada	British Columbia	Bamfield	Seppings Beach	48.84	-125.208
BCAMP260-08	BOLD:AAG7136	MG320473	University of Guelph, Centre for Biodiversity Genomics	Hyalidae	Parallorchestes cf. cowani	Canada	British Columbia	Bamfield	Seppings Beach	48.84	-125.208
BCAMP262-08	BOLD:AAH2673	MG319152	University of Guelph, Centre for Biodiversity Genomics	Ischyroceridae	Ischyroceridae	Canada	British Columbia	Bamfield	Seppings Beach	48.84	-125.208
BCAMP265-08	BOLD:AAH2667	MG316866	University of Guelph, Centre for Biodiversity Genomics	Ischyroceridae	Ischyroceridae	Canada	British Columbia	Bamfield	Wizard Islet	48.858	-125.16
BCAMP270-08	BOLD:AAH3117	MG314152	University of Guelph, Centre for Biodiversity Genomics	Hyperiidae	Hyperiidae	Canada	British Columbia	Bamfield	Barkley Sound	48.8333	-125.137
BENTH312-08	BOLD:AAB3310	JQ412470	University of Alaska Fairbanks	Eusiridae	Rhachotropis aculeata	United States	Alaska	Chukchi Sea		69.9988	-168.405
BENTH313-08	BOLD:AAB3310	JQ412471	University of Alaska Fairbanks	Eusiridae	Rhachotropis aculeata	United States	Alaska	Chukchi Sea		69.9988	-168.405
BENTH314-08	BOLD:AAB3310	JQ412469	University of Alaska Fairbanks	Eusiridae	Rhachotropis aculeata	United States	Alaska	Chukchi Sea		69.9988	-168.405
CAISN1077-13	BOLD:ACN6325		Biodiversity Institute of Ontario	Oedicerotidae	Monoculodes latimanus	Canada	Nunavut	Northern	Frobisher Bay Iqaluit	63.7	-68.5
CAISN1081-13	BOLD:ACL8885		Biodiversity Institute of Ontario	Stenothoidae	Stenothoe minuta	Canada	Nunavut	Northern	Frobisher Bay Iqaluit	63.7	-68.5
CAISN1083-13	BOLD:ACL8885		Biodiversity Institute of Ontario	Stenothoidae	Stenothoe minuta	Canada	Nunavut	Northern	Frobisher Bay Iqaluit	63.7	-68.5
CAISN1084-13	BOLD:ACL8885		Biodiversity Institute of Ontario	Stenothoidae	Stenothoe minuta	Canada	Nunavut	Northern	Frobisher Bay Iqaluit	63.7	-68.5
CAISN1095-13			Biodiversity Institute of Ontario	Ampithoidae	Cymadusa filosa	Canada	Nunavut	Northern	Frobisher Bay Iqaluit	63.7	-68.5
CAISN1097-13			Biodiversity Institute of Ontario	Ampithoidae	Cymadusa filosa	Canada	Nunavut	Northern	Frobisher Bay Iqaluit	63.7	-68.5
CAISN1120-13	BOLD:ACL7898		Biodiversity Institute of Ontario	Calliopiidae	Calliopiidae	Canada	Nunavut	Northern	Frobisher Bay Iqaluit	63.7	-68.5
CAISN1123-13	BOLD:ACL7898		Biodiversity Institute of Ontario	Calliopiidae	Calliopiidae	Canada	Nunavut	Northern	Frobisher Bay Iqaluit	63.7	-68.5
CAISN1124-13	BOLD:ACL7898		Biodiversity Institute of Ontario	Calliopiidae	Calliopiidae	Canada	Nunavut	Northern	Frobisher Bay Iqaluit	63.7	-68.5
CAISN1126-13	BOLD:AAE2854		Biodiversity Institute of Ontario	Pontogeneiidae	Pontogeneia inermis	Canada	Nunavut	Northern	Frobisher Bay Iqaluit	63.7	-68.5
CAISN1129-13	BOLD:AAG7111		Biodiversity Institute of Ontario	Pleustidae	Pleustidae	Canada	Nunavut	Northern	Frobisher Bay Iqaluit	63.7	-68.5
CAISN1363-13	BOLD:AAH3117		Biodiversity Institute of Ontario	Hyperiidae	Hyperiidae	Canada	British Columbia	Pacific	Strait of Juan de Fuca Victoria	48.414	-123.393
CAISN1411-13	BOLD:AAH3117		Biodiversity Institute of Ontario	Hyperiidae	Hyperiidae	Canada	British Columbia	Pacific	Strait of Juan de Fuca Victoria	48.416	-123.424
CAISN1414-13	BOLD:AAH3117		Biodiversity Institute of Ontario	Hyperiidae	Hyperiidae	Canada	British Columbia	Pacific	Strait of Juan de Fuca Victoria	48.413	-123.414
CAISN1421-13	BOLD:AAH3117		Biodiversity Institute of Ontario	Hyperiidae	Hyperiidae	Canada	British Columbia	Pacific	Strait of Juan de Fuca Victoria	48.414	-123.393
CAISN250-12	BOLD:AAH3117		Biodiversity Institute of Ontario	Hyperiidae	Hyperiidae	Canada	British Columbia	Pacific	Burrard Inlet Vancouver	49.302	-123.057
CAISN333-12	BOLD:AAH3117		Biodiversity Institute of Ontario	Hyperiidae	Hyperiidae	Canada	British Columbia	Pacific	Strait of Georgia Robert`s Bank	49.019	-123.204
CAISN431-13	BOLD:AAH3117		Biodiversity Institute of Ontario	Hyperiidae	Hyperiidae	Canada	British Columbia	Pacific	Strait of Georgia Robert`s Bank	49.019	-123.204
CAISN607-13	BOLD:AAH3117		Biodiversity Institute of Ontario	Hyperiidae	Hyperiidae	Canada	British Columbia	Pacific	Strait of Georgia Nanaimo	49.196	-123.902
CAISN608-13	BOLD:AAH3117		Biodiversity Institute of Ontario	Hyperiidae	Hyperiidae	Canada	British Columbia	Pacific	Strait of Georgia Nanaimo	49.196	-123.902
CAISN741-13	BOLD:ACL8600		Biodiversity Institute of Ontario	Gammaridae	Gammaridae	Canada	British Columbia	Pacific	Burrard Inlet Vancouver	49.293	-123.038
CCMAL003-07	BOLD:ACE3105	MG316862	University of Guelph, Centre for Biodiversity Genomics	Gammaridae	Gammarus setosus	Canada	Manitoba	Churchill	14 km SW Churchill, Button Bay	58.805	-94.214
CCMAL005-07	BOLD:AAA1262	MG319684	University of Guelph, Centre for Biodiversity Genomics	Gammaridae	Gammarus oceanicus	Canada	Manitoba	Churchill	14 km SW Churchill, Button Bay	58.805	-94.214
CCMAL006-07	BOLD:ABY7004	MG320288	University of Guelph, Centre for Biodiversity Genomics	Gammaridae	Gammarus setosus	Canada	Manitoba	Churchill	14 km SW Churchill, Button Bay	58.805	-94.214
CCMAL007-07	BOLD:ACE3105	MG310635	University of Guelph, Centre for Biodiversity Genomics	Gammaridae	Gammarus setosus	Canada	Manitoba	Churchill	14 km SW Churchill, Button Bay	58.805	-94.214
CCMAL008-07	BOLD:AAA1262	MG320737	University of Guelph, Centre for Biodiversity Genomics	Gammaridae	Gammarus oceanicus	Canada	Manitoba	Churchill	14 km SW Churchill, Button Bay	58.805	-94.214
CCMAL010-07	BOLD:AAA1262	MG319345	University of Guelph, Centre for Biodiversity Genomics	Gammaridae	Gammarus oceanicus	Canada	Manitoba	Churchill	14 km SW Churchill, Button Bay	58.805	-94.214
CCMAL013-07	BOLD:AAA1262	MG316456	University of Guelph, Centre for Biodiversity Genomics	Gammaridae	Gammarus oceanicus	Canada	Manitoba	Churchill	16 km E Churchill, Bird Cove, Rock Bluff C	58.773	-93.839
CCMAL014-07	BOLD:AAA1262	MG318782	University of Guelph, Centre for Biodiversity Genomics	Gammaridae	Gammarus oceanicus	Canada	Manitoba	Churchill	16 km E Churchill, Bird Cove, Rock Bluff C	58.773	-93.839
CCMAL016-07	BOLD:AAI3410	MG310686	University of Guelph, Centre for Biodiversity Genomics	Uristidae	Onisimus litoralis JMG01	Canada	Manitoba	Churchill	16 km E Churchill, Bird Cove, Rock Bluff C	58.773	-93.839
CCMAL018-07	BOLD:ACE3105	MG314205	University of Guelph, Centre for Biodiversity Genomics	Gammaridae	Gammarus setosus	Canada	Manitoba	Churchill	16 km E Churchill, Bird Cove, Rock Bluff C	58.773	-93.839
CCMAL022-07	BOLD:AAA1262	MG318514	University of Guelph, Centre for Biodiversity Genomics	Gammaridae	Gammarus oceanicus	Canada	Manitoba	Churchill	16 km E Churchill, Bird Cove, Rock Bluff C	58.773	-93.839
CCMAL023-07	BOLD:AAA1262	MG316134	University of Guelph, Centre for Biodiversity Genomics	Gammaridae	Gammarus oceanicus	Canada	Manitoba	Churchill	16 km E Churchill, Bird Cove, Rock Bluff C	58.773	-93.839
CCMAL024-07	BOLD:AAA1262	MG320971	University of Guelph, Centre for Biodiversity Genomics	Gammaridae	Gammarus oceanicus	Canada	Manitoba	Churchill	16 km E Churchill, Bird Cove, Rock Bluff C	58.773	-93.839
CCMAL025-07	BOLD:AAA1262	MG310907	University of Guelph, Centre for Biodiversity Genomics	Gammaridae	Gammarus oceanicus	Canada	Manitoba	Churchill	16 km E Churchill, Bird Cove, Rock Bluff C	58.773	-93.839
CCMAL027-07	BOLD:AAA1262	MG310804	University of Guelph, Centre for Biodiversity Genomics	Gammaridae	Gammarus oceanicus	Canada	Manitoba	Churchill	16 km E Churchill, Bird Cove, Rock Bluff C	58.773	-93.839
CCMAL028-07	BOLD:AAA1262	MG318976	University of Guelph, Centre for Biodiversity Genomics	Gammaridae	Gammarus oceanicus	Canada	Manitoba	Churchill	16 km E Churchill, Bird Cove, Rock Bluff C	58.773	-93.839
CCMAL029-07	BOLD:AAA1262	MG313301	University of Guelph, Centre for Biodiversity Genomics	Gammaridae	Gammarus oceanicus	Canada	Manitoba	Churchill	16 km E Churchill, Bird Cove, Rock Bluff C	58.773	-93.839
CCMAL034-07	BOLD:AAI3410	MG320490	University of Guelph, Centre for Biodiversity Genomics	Uristidae	Onisimus litoralis JMG01	Canada	Manitoba	Churchill	16 km E Churchill, Bird Cove, Rock Bluff C	58.773	-93.839
CCMAL035-07	BOLD:ACE3105	MG317984	University of Guelph, Centre for Biodiversity Genomics	Gammaridae	Gammarus setosus	Canada	Manitoba	Churchill	16 km E Churchill, Bird Cove, Rock Bluff C	58.773	-93.842
CCMAL036-07	BOLD:AAA1262	MG316711	University of Guelph, Centre for Biodiversity Genomics	Gammaridae	Gammarus oceanicus	Canada	Manitoba	Churchill	16 km E Churchill, Bird Cove, Rock Bluff C	58.773	-93.842
CCMAL039-07	BOLD:AAA1262	MG312426	University of Guelph, Centre for Biodiversity Genomics	Gammaridae	Gammarus oceanicus	Canada	Manitoba	Churchill	16 km E Churchill, Bird Cove, Rock Bluff C	58.773	-93.842
CCMAL042-07	BOLD:AAA1262	MG314671	University of Guelph, Centre for Biodiversity Genomics	Gammaridae	Gammarus oceanicus	Canada	Manitoba	Churchill	16 km E Churchill, Bird Cove, Rock Bluff C	58.773	-93.842
CCMAL043-07	BOLD:AAI3410	MG321100	University of Guelph, Centre for Biodiversity Genomics	Uristidae	Onisimus litoralis JMG01	Canada	Manitoba	Churchill	16 km E Churchill, Bird Cove, Rock Bluff C	58.773	-93.842
CCMAL047-07	BOLD:AAA1262	MG318995	University of Guelph, Centre for Biodiversity Genomics	Gammaridae	Gammarus oceanicus	Canada	Manitoba	Churchill	16 km E Churchill, Bird Cove, Rock Bluff C	58.772	-93.846
CCMAL048-07	BOLD:AAA1262	MG315798	University of Guelph, Centre for Biodiversity Genomics	Gammaridae	Gammarus oceanicus	Canada	Manitoba	Churchill	16 km E Churchill, Bird Cove, Rock Bluff C	58.772	-93.846
CCMAL049-07	BOLD:AAA1262	MG314265	University of Guelph, Centre for Biodiversity Genomics	Gammaridae	Gammarus oceanicus	Canada	Manitoba	Churchill	16 km E Churchill, Bird Cove, Rock Bluff C	58.772	-93.846
CCMAL051-07	BOLD:AAA1262	MG319416	University of Guelph, Centre for Biodiversity Genomics	Gammaridae	Gammarus oceanicus	Canada	Manitoba	Churchill	16 km E Churchill, Bird Cove, Rock Bluff C	58.772	-93.846
CCMAL055-07	BOLD:AAA1262	MG318618	University of Guelph, Centre for Biodiversity Genomics	Gammaridae	Gammarus oceanicus	Canada	Manitoba	Churchill	16 km E Churchill, Bird Cove	58.766	-93.891
CCMAL096-07	BOLD:AAA1262	MG315814	University of Guelph, Centre for Biodiversity Genomics	Gammaridae	Gammarus oceanicus	Canada	Manitoba	Churchill	14 km E Churchill, Golf Balls Intertidal	58.776	-93.943
CCMAL097-07	BOLD:AAA1262	MG314030	University of Guelph, Centre for Biodiversity Genomics	Gammaridae	Gammarus oceanicus	Canada	Manitoba	Churchill	14 km E Churchill, Golf Balls Intertidal	58.776	-93.943
CCMAL098-07	BOLD:AAA1262	MG311606	University of Guelph, Centre for Biodiversity Genomics	Gammaridae	Gammarus oceanicus	Canada	Manitoba	Churchill	14 km E Churchill, Golf Balls Intertidal	58.776	-93.943
CCMAL099-07	BOLD:AAA1262	MG314903	University of Guelph, Centre for Biodiversity Genomics	Gammaridae	Gammarus oceanicus	Canada	Manitoba	Churchill	14 km E Churchill, Golf Balls Intertidal	58.776	-93.943
CCMAL100-07	BOLD:AAA1262	MG317326	University of Guelph, Centre for Biodiversity Genomics	Gammaridae	Gammarus oceanicus	Canada	Manitoba	Churchill	14 km E Churchill, Golf Balls Intertidal	58.776	-93.943
CCMAL101-07	BOLD:AAA1262	MG313956	University of Guelph, Centre for Biodiversity Genomics	Gammaridae	Gammarus oceanicus	Canada	Manitoba	Churchill	14 km E Churchill, Golf Balls Intertidal	58.776	-93.943
CCMAL103-07	BOLD:AAA1262	MG312512	University of Guelph, Centre for Biodiversity Genomics	Gammaridae	Gammarus oceanicus	Canada	Manitoba	Churchill	14 km E Churchill, Golf Balls Intertidal	58.776	-93.943
CCMAL105-07	BOLD:AAA1262	MG314008	University of Guelph, Centre for Biodiversity Genomics	Gammaridae	Gammarus oceanicus	Canada	Manitoba	Churchill	14 km E Churchill, Golf Balls Intertidal	58.776	-93.943
CCMAL108-07	BOLD:AAA1262	MG317877	University of Guelph, Centre for Biodiversity Genomics	Gammaridae	Gammarus oceanicus	Canada	Manitoba	Churchill	14 km E Churchill, Golf Balls Intertidal	58.776	-93.943
CCMAL110-07	BOLD:AAA1262	MG315690	University of Guelph, Centre for Biodiversity Genomics	Gammaridae	Gammarus oceanicus	Canada	Manitoba	Churchill	14 km E Churchill, Golf Balls Intertidal	58.776	-93.943
CCMAL113-07	BOLD:AAA1262	MG311093	University of Guelph, Centre for Biodiversity Genomics	Gammaridae	Gammarus oceanicus	Canada	Manitoba	Churchill	14 km E Churchill, Golf Balls Intertidal	58.776	-93.943
CCMAL115-07	BOLD:AAA1262	MG320520	University of Guelph, Centre for Biodiversity Genomics	Gammaridae	Gammarus oceanicus	Canada	Manitoba	Churchill	14 km E Churchill, Golf Balls Intertidal	58.776	-93.943
CCMAL116-07	BOLD:AAA1262	MG318138	University of Guelph, Centre for Biodiversity Genomics	Gammaridae	Gammarus oceanicus	Canada	Manitoba	Churchill	14 km E Churchill, Golf Balls Intertidal	58.776	-93.943
CCMAL117-07	BOLD:AAA1262	MG310634	University of Guelph, Centre for Biodiversity Genomics	Gammaridae	Gammarus oceanicus	Canada	Manitoba	Churchill	14 km E Churchill, Golf Balls Intertidal	58.776	-93.943
CCMAL118-07	BOLD:AAA1262	MG319062	University of Guelph, Centre for Biodiversity Genomics	Gammaridae	Gammarus oceanicus	Canada	Manitoba	Churchill	14 km E Churchill, Golf Balls Intertidal	58.776	-93.943
CCMAL119-07	BOLD:AAA1262	MG316696	University of Guelph, Centre for Biodiversity Genomics	Gammaridae	Gammarus oceanicus	Canada	Manitoba	Churchill	14 km E Churchill, Golf Balls Intertidal	58.776	-93.943
CCMAL120-07	BOLD:AAA1262	MG320195	University of Guelph, Centre for Biodiversity Genomics	Gammaridae	Gammarus oceanicus	Canada	Manitoba	Churchill	14 km E Churchill, Golf Balls Intertidal	58.776	-93.943
CCMAL121-07	BOLD:AAG0657	MG316514	University of Guelph, Centre for Biodiversity Genomics	Calliopiidae	Calliopius	Canada	Manitoba	Churchill	14 km E Churchill, Golf Balls Intertidal	58.776	-93.943
CCMAL122-07	BOLD:AAG0657	MG316669	University of Guelph, Centre for Biodiversity Genomics	Calliopiidae	Calliopius	Canada	Manitoba	Churchill	14 km E Churchill, Golf Balls Intertidal	58.776	-93.943
CCMAL123-07	BOLD:AAA1262	MG313671	University of Guelph, Centre for Biodiversity Genomics	Gammaridae	Gammarus oceanicus	Canada	Manitoba	Churchill	14 km E Churchill, Golf Balls Intertidal	58.776	-93.943
CCMAL124-07	BOLD:AAA1262	MG312613	University of Guelph, Centre for Biodiversity Genomics	Gammaridae	Gammarus oceanicus	Canada	Manitoba	Churchill	14 km E Churchill, Golf Balls Intertidal	58.776	-93.943
CCMAL125-07	BOLD:AAA1262	MG320359	University of Guelph, Centre for Biodiversity Genomics	Gammaridae	Gammarus oceanicus	Canada	Manitoba	Churchill	14 km E Churchill, Golf Balls Intertidal	58.776	-93.943
CCMAL126-07	BOLD:AAA1262	MG318985	University of Guelph, Centre for Biodiversity Genomics	Gammaridae	Gammarus oceanicus	Canada	Manitoba	Churchill	14 km E Churchill, Golf Balls Intertidal	58.776	-93.943
CCMAL127-07	BOLD:AAA1262	MG318573	University of Guelph, Centre for Biodiversity Genomics	Gammaridae	Gammarus oceanicus	Canada	Manitoba	Churchill	14 km E Churchill, Golf Balls Intertidal	58.776	-93.943
CCMAL128-07	BOLD:ACE3105	MG318768	University of Guelph, Centre for Biodiversity Genomics	Gammaridae	Gammarus setosus	Canada	Manitoba	Churchill	16 km E Churchill, Bird Cove, Rock Bluff C	58.765	-93.867
CCMAL130-07	BOLD:AAA1262	MG313916	University of Guelph, Centre for Biodiversity Genomics	Gammaridae	Gammarus oceanicus	Canada	Manitoba	Churchill	16 km E Churchill, Bird Cove, Rock Bluff C	58.766	-93.871
CCMAL131-07	BOLD:AAA1262	MG316542	University of Guelph, Centre for Biodiversity Genomics	Gammaridae	Gammarus oceanicus	Canada	Manitoba	Churchill	16 km E Churchill, Bird Cove, Rock Bluff C	58.766	-93.871
CCMAL132-07	BOLD:AAA1262	MG318516	University of Guelph, Centre for Biodiversity Genomics	Gammaridae	Gammarus oceanicus	Canada	Manitoba	Churchill	16 km E Churchill, Bird Cove, Rock Bluff C	58.766	-93.871
CCMAL133-07	BOLD:AAA1262	MG319791	University of Guelph, Centre for Biodiversity Genomics	Gammaridae	Gammarus oceanicus	Canada	Manitoba	Churchill	16 km E Churchill, Bird Cove, Rock Bluff C	58.766	-93.871
CCMAL134-07	BOLD:ACE4619	MG320786	University of Guelph, Centre for Biodiversity Genomics	Gammaridae	Gammarus setosus	Canada	Manitoba	Churchill	16 km E Churchill, Bird Cove, Rock Bluff C	58.766	-93.871
CCMAL136-07	BOLD:ACE3105	MG315666	University of Guelph, Centre for Biodiversity Genomics	Gammaridae	Gammarus setosus	Canada	Manitoba	Churchill	16 km E Churchill, Bird Cove, Rock Bluff C	58.766	-93.871
CCMAL137-07	BOLD:AAA1262	MG319639	University of Guelph, Centre for Biodiversity Genomics	Gammaridae	Gammarus oceanicus	Canada	Manitoba	Churchill	16 km E Churchill, Bird Cove, Rock Bluff C	58.766	-93.871
CCMAL139-07	BOLD:ACE3105	MG317839	University of Guelph, Centre for Biodiversity Genomics	Gammaridae	Gammarus setosus	Canada	Manitoba	Churchill	16 km E Churchill, Bird Cove, Rock Bluff C	58.766	-93.871
CCMAL140-07	BOLD:ACE3105	MG319497	University of Guelph, Centre for Biodiversity Genomics	Gammaridae	Gammarus setosus	Canada	Manitoba	Churchill	16 km E Churchill, Bird Cove, Rock Bluff C	58.766	-93.871
CCMAL141-07	BOLD:AAA1262	MG317945	University of Guelph, Centre for Biodiversity Genomics	Gammaridae	Gammarus oceanicus	Canada	Manitoba	Churchill	16 km E Churchill, Bird Cove, Rock Bluff C	58.766	-93.871
CCMAL143-07	BOLD:AAA9543	MG312165	University of Guelph, Centre for Biodiversity Genomics	Uristidae	Onisimus litoralis	Canada	Manitoba	Churchill	16 km E Churchill, Bird Cove, Rock Bluff C	58.766	-93.871
CCMAL144-07	BOLD:AAG0657	MG317330	University of Guelph, Centre for Biodiversity Genomics	Calliopiidae	Calliopius	Canada	Manitoba	Churchill	16 km E Churchill, Bird Cove, Rock Bluff C	58.766	-93.871
CCMAL145-07	BOLD:AAA9543	MG319215	University of Guelph, Centre for Biodiversity Genomics	Uristidae	Onisimus litoralis	Canada	Manitoba	Churchill	16 km E Churchill, Bird Cove, Rock Bluff C	58.766	-93.871
CCMAL146-07	BOLD:ACE3105	MG318748	University of Guelph, Centre for Biodiversity Genomics	Gammaridae	Gammarus setosus	Canada	Manitoba	Churchill	8 km E Churchill, Polar Bear Alley	58.768	-94
CCMAL148-07	BOLD:ACE3105	MG313054	University of Guelph, Centre for Biodiversity Genomics	Gammaridae	Gammarus setosus	Canada	Manitoba	Churchill	8 km E Churchill, Polar Bear Alley	58.768	-94
CCMAL149-07	BOLD:AAA1262	MG319472	University of Guelph, Centre for Biodiversity Genomics	Gammaridae	Gammarus oceanicus	Canada	Manitoba	Churchill	8 km E Churchill, Polar Bear Alley	58.768	-94
CCMAL150-07	BOLD:ACE3104	MG315135	University of Guelph, Centre for Biodiversity Genomics	Gammaridae	Gammarus setosus	Canada	Manitoba	Churchill	8 km E Churchill, Polar Bear Alley	58.768	-94
CCMAL151-07	BOLD:ACE3105	MG311296	University of Guelph, Centre for Biodiversity Genomics	Gammaridae	Gammarus setosus	Canada	Manitoba	Churchill	8 km E Churchill, Polar Bear Alley	58.768	-94
CCMAL152-07	BOLD:AAA1262	MG315839	University of Guelph, Centre for Biodiversity Genomics	Gammaridae	Gammarus oceanicus	Canada	Manitoba	Churchill	8 km E Churchill, Polar Bear Alley	58.768	-94
CCMAL155-07	BOLD:AAA9543	MG317165	University of Guelph, Centre for Biodiversity Genomics	Uristidae	Onisimus litoralis	Canada	Manitoba	Churchill	8 km E Churchill, Polar Bear Alley	58.768	-94
CCMAL156-07	BOLD:AAA1262	MG312061	University of Guelph, Centre for Biodiversity Genomics	Gammaridae	Gammarus oceanicus	Canada	Manitoba	Churchill	8 km E Churchill, Polar Bear Alley	58.768	-94
CCMAL160-07	BOLD:AAA9543	MG320553	University of Guelph, Centre for Biodiversity Genomics	Uristidae	Onisimus litoralis	Canada	Manitoba	Churchill	8 km E Churchill, Polar Bear Alley	58.768	-94
CCMAL161-07	BOLD:AAG0657	MG315720	University of Guelph, Centre for Biodiversity Genomics	Calliopiidae	Calliopius	Canada	Manitoba	Churchill	8 km E Churchill, Polar Bear Alley	58.768	-94
CCMAL162-07	BOLD:AAA9543	MG313246	University of Guelph, Centre for Biodiversity Genomics	Uristidae	Onisimus litoralis	Canada	Manitoba	Churchill	8 km E Churchill, Polar Bear Alley	58.768	-94
CCMAL165-07	BOLD:AAA1262	MG319153	University of Guelph, Centre for Biodiversity Genomics	Gammaridae	Gammarus oceanicus	Canada	Manitoba	Churchill	8 km E Churchill, Polar Bear Alley	58.768	-94
CCMAL166-07	BOLD:AAB2581	MG317650	University of Guelph, Centre for Biodiversity Genomics	Atylidae	Atylus carinatus	Canada	Manitoba	Churchill	Churchill River Estuary	58.787	-94.216
CCMAL167-07	BOLD:AAB2581	MG316186	University of Guelph, Centre for Biodiversity Genomics	Atylidae	Atylus carinatus	Canada	Manitoba	Churchill	Churchill River Estuary	58.787	-94.216
CCMAL168-07	BOLD:AAB2581	MG315947	University of Guelph, Centre for Biodiversity Genomics	Atylidae	Atylus carinatus	Canada	Manitoba	Churchill	Churchill River Estuary	58.787	-94.216
CCMAL169-07	BOLD:AAB2581	MG317630	University of Guelph, Centre for Biodiversity Genomics	Atylidae	Atylus carinatus	Canada	Manitoba	Churchill	Churchill River Estuary	58.787	-94.216
CCMAL171-07	BOLD:AAB2581	MG320766	University of Guelph, Centre for Biodiversity Genomics	Atylidae	Atylus carinatus	Canada	Manitoba	Churchill	Churchill River Estuary	58.787	-94.216
CCMAL172-07	BOLD:AAB2581	MG312122	University of Guelph, Centre for Biodiversity Genomics	Atylidae	Atylus carinatus	Canada	Manitoba	Churchill	Churchill River Estuary	58.787	-94.216
CCMAL173-07	BOLD:AAB2581	MG318802	University of Guelph, Centre for Biodiversity Genomics	Atylidae	Atylus carinatus	Canada	Manitoba	Churchill	Churchill River Estuary	58.787	-94.216
CCMAL184-07	BOLD:AAA1262	MG314148	University of Guelph, Centre for Biodiversity Genomics	Gammaridae	Gammarus oceanicus	Canada	Manitoba	Churchill	16 km E Churchill, Bird Cove, Rock Bluff C	58.766	-93.871
CCMAL185-07	BOLD:AAA1262	MG316530	University of Guelph, Centre for Biodiversity Genomics	Gammaridae	Gammarus oceanicus	Canada	Manitoba	Churchill	16 km E Churchill, Bird Cove, Rock Bluff C	58.766	-93.871
CCMAL188-07	BOLD:AAA1262	MG318226	University of Guelph, Centre for Biodiversity Genomics	Gammaridae	Gammarus oceanicus	Canada	Manitoba	Churchill	16 km E Churchill, Bird Cove, Rock Bluff C	58.766	-93.871
CCMAL189-08	BOLD:ACE3105	MG317871	University of Guelph, Centre for Biodiversity Genomics	Gammaridae	Gammarus setosus	Canada	Manitoba	Churchill	16 km E Churchill, Bird Cove, Rock Bluff A	58.769	-93.861
CCMAL190-08	BOLD:AAA1262	MG310496	University of Guelph, Centre for Biodiversity Genomics	Gammaridae	Gammarus oceanicus	Canada	Manitoba	Churchill	16 km E Churchill, Bird Cove, Rock Bluff A	58.769	-93.861
CCMAL191-08	BOLD:AAA9543	MG315755	University of Guelph, Centre for Biodiversity Genomics	Uristidae	Onisimus litoralis	Canada	Manitoba	Churchill	2 km NW Churchill, Churchill Harbour	58.787	-94.216
CCMAL193-08	BOLD:AAA9543	MG319366	University of Guelph, Centre for Biodiversity Genomics	Uristidae	Onisimus litoralis	Canada	Manitoba	Churchill	2 km NW Churchill, Churchill Harbour	58.787	-94.216
CCMAL194-08	BOLD:AAA9543	MG313635	University of Guelph, Centre for Biodiversity Genomics	Uristidae	Onisimus litoralis	Canada	Manitoba	Churchill	2 km NW Churchill, Churchill Harbour	58.787	-94.216
CCMAL195-08	BOLD:AAA9543	MG313965	University of Guelph, Centre for Biodiversity Genomics	Uristidae	Onisimus litoralis	Canada	Manitoba	Churchill	2 km NW Churchill, Churchill Harbour	58.787	-94.216
CCMAL196-08	BOLD:AAE2854	MG312664	University of Guelph, Centre for Biodiversity Genomics	Pontogeneiidae	Pontogeneia inermis	Canada	Manitoba	Churchill	24 km E Churchill, Gordon Point, off shore	58.85	-93.753
CCMAL197-08	BOLD:AAA9153	MG316752	University of Guelph, Centre for Biodiversity Genomics	Uristidae	Anonyx sarsi	Canada	Manitoba	Churchill	24 km E Churchill, Gordon Point, off shore	58.85	-93.753
CCMAL198-08	BOLD:AAE2854	MG312987	University of Guelph, Centre for Biodiversity Genomics	Pontogeneiidae	Pontogeneia inermis	Canada	Manitoba	Churchill	24 km E Churchill, Gordon Point, off shore	58.85	-93.753
CCMAL200-08	BOLD:AAC5063	MG321018	University of Guelph, Centre for Biodiversity Genomics	Ischyroceridae	Ischyrocerus anguipes	Canada	Manitoba	Churchill	24 km E Churchill, Gordon Point, off shore	58.85	-93.753
CCMAL201-08	BOLD:AAA1262	MG319614	University of Guelph, Centre for Biodiversity Genomics	Gammaridae	Gammarus oceanicus	Canada	Manitoba	Churchill	24 km E Churchill, Gordon Point, off shore	58.85	-93.753
CCMAL202-08	BOLD:AAA1262	MG320112	University of Guelph, Centre for Biodiversity Genomics	Gammaridae	Gammarus oceanicus	Canada	Manitoba	Churchill	24 km E Churchill, Gordon Point, off shore	58.85	-93.753
CCMAL203-08	BOLD:AAE2854	MG310445	University of Guelph, Centre for Biodiversity Genomics	Pontogeneiidae	Pontogeneia inermis	Canada	Manitoba	Churchill	24 km E Churchill, Gordon Point, off shore	58.85	-93.753
CCMAL204-08	BOLD:AAE2854	MG320796	University of Guelph, Centre for Biodiversity Genomics	Pontogeneiidae	Pontogeneia inermis	Canada	Manitoba	Churchill	24 km E Churchill, Gordon Point, off shore	58.848	-93.755
CCMAL205-08	BOLD:AAC5063	MG319325	University of Guelph, Centre for Biodiversity Genomics	Ischyroceridae	Ischyrocerus anguipes	Canada	Manitoba	Churchill	24 km E Churchill, Gordon Point, off shore	58.848	-93.755
CCMAL206-08	BOLD:AAH2660	MG315564	University of Guelph, Centre for Biodiversity Genomics	Ischyroceridae	Ischyrocerus	Canada	Manitoba	Churchill	24 km E Churchill, Gordon Point, off shore	58.848	-93.755
CCMAL207-08	BOLD:AAC5063	MG313327	University of Guelph, Centre for Biodiversity Genomics	Ischyroceridae	Ischyrocerus anguipes	Canada	Manitoba	Churchill	24 km E Churchill, Gordon Point, off shore	58.848	-93.755
CCMAL208-08	BOLD:AAC5063	MG310990	University of Guelph, Centre for Biodiversity Genomics	Ischyroceridae	Ischyrocerus anguipes	Canada	Manitoba	Churchill	24 km E Churchill, Gordon Point, off shore	58.848	-93.755
CCMAL209-08	BOLD:AAC5063	MG320879	University of Guelph, Centre for Biodiversity Genomics	Ischyroceridae	Ischyrocerus anguipes	Canada	Manitoba	Churchill	24 km E Churchill, Gordon Point, off shore	58.848	-93.755
CCMAL211-08	BOLD:AAC5063	MG320349	University of Guelph, Centre for Biodiversity Genomics	Ischyroceridae	Ischyrocerus anguipes	Canada	Manitoba	Churchill	24 km E Churchill, Gordon Point, off shore	58.848	-93.755
CCMAL212-08	BOLD:AAC5063	MG316347	University of Guelph, Centre for Biodiversity Genomics	Ischyroceridae	Ischyrocerus anguipes	Canada	Manitoba	Churchill	24 km E Churchill, Gordon Point, off shore	58.848	-93.755
CCMAL213-08	BOLD:ABZ2649	MG317069	University of Guelph, Centre for Biodiversity Genomics	Ischyroceridae	Ischyrocerus sp.	Canada	Manitoba	Churchill	24 km E Churchill, Gordon Point, off shore	58.848	-93.755
CCMAL214-08	BOLD:AAC5063	MG317412	University of Guelph, Centre for Biodiversity Genomics	Ischyroceridae	Ischyrocerus anguipes	Canada	Manitoba	Churchill	24 km E Churchill, Gordon Point, off shore	58.848	-93.755
CCMAL215-08	BOLD:AAC5063	MG320344	University of Guelph, Centre for Biodiversity Genomics	Ischyroceridae	Ischyrocerus anguipes	Canada	Manitoba	Churchill	24 km E Churchill, Gordon Point, off shore	58.848	-93.755
CCMAL216-08	BOLD:AAC5063	MG314987	University of Guelph, Centre for Biodiversity Genomics	Ischyroceridae	Ischyrocerus anguipes	Canada	Manitoba	Churchill	24 km E Churchill, Gordon Point, off shore	58.848	-93.755
CCMAL217-08	BOLD:AAC5063	MG320502	University of Guelph, Centre for Biodiversity Genomics	Ischyroceridae	Ischyrocerus anguipes	Canada	Manitoba	Churchill	24 km E Churchill, Gordon Point, off shore	58.848	-93.755
CCMAL218-08	BOLD:AAE2854	MG311277	University of Guelph, Centre for Biodiversity Genomics	Pontogeneiidae	Pontogeneia inermis	Canada	Manitoba	Churchill	24 km E Churchill, Gordon Point, off shore	58.848	-93.755
CCMAL219-08	BOLD:AAA9774	MG320788	University of Guelph, Centre for Biodiversity Genomics	Caprellidae	Caprella septentrionalis	Canada	Manitoba	Churchill	24 km E Churchill, Gordon Point, off shore	58.846	-93.757
CCMAL220-08	BOLD:AAA9774	MG313728	University of Guelph, Centre for Biodiversity Genomics	Caprellidae	Caprella septentrionalis	Canada	Manitoba	Churchill	24 km E Churchill, Gordon Point, off shore	58.846	-93.757
CCMAL221-08	BOLD:AAE2854	MG311713	University of Guelph, Centre for Biodiversity Genomics	Pontogeneiidae	Pontogeneia inermis	Canada	Manitoba	Churchill	24 km E Churchill, Gordon Point, off shore	58.846	-93.757
CCMAL222-08	BOLD:AAE2854	MG310895	University of Guelph, Centre for Biodiversity Genomics	Pontogeneiidae	Pontogeneia inermis	Canada	Manitoba	Churchill	24 km E Churchill, Gordon Point, off shore	58.846	-93.757
CCMAL223-08	BOLD:AAE2854	MG314012	University of Guelph, Centre for Biodiversity Genomics	Pontogeneiidae	Pontogeneia inermis	Canada	Manitoba	Churchill	24 km E Churchill, Gordon Point, off shore	58.846	-93.757
CCMAL225-08	BOLD:AAA9153	MG311189	University of Guelph, Centre for Biodiversity Genomics	Uristidae	Anonyx sarsi	Canada	Manitoba	Churchill	24 km E Churchill, Gordon Point, off shore	58.846	-93.757
CCMAL227-08	BOLD:AAA9774	MG315687	University of Guelph, Centre for Biodiversity Genomics	Caprellidae	Caprella septentrionalis	Canada	Manitoba	Churchill	24 km E Churchill, Gordon Point, off shore	58.846	-93.757
CCMAL228-08	BOLD:AAH2976	MG318357	University of Guelph, Centre for Biodiversity Genomics		Amphipoda	Canada	Manitoba	Churchill	24 km E Churchill, Gordon Point, off shore	58.846	-93.757
CCMAL229-08	BOLD:AAH2660	MG315924	University of Guelph, Centre for Biodiversity Genomics	Ischyroceridae	Ischyrocerus	Canada	Manitoba	Churchill	24 km E Churchill, Gordon Point, off shore	58.846	-93.757
CCMAL231-08	BOLD:AAC5063	MG316539	University of Guelph, Centre for Biodiversity Genomics	Ischyroceridae	Ischyrocerus anguipes	Canada	Manitoba	Churchill	24 km E Churchill, Gordon Point, off shore	58.846	-93.757
CCMAL233-08	BOLD:AAC5063	MG321148	University of Guelph, Centre for Biodiversity Genomics	Ischyroceridae	Ischyrocerus anguipes	Canada	Manitoba	Churchill	24 km E Churchill, Gordon Point, off shore	58.846	-93.757
CCMAL234-08	BOLD:AAC5063	MG319764	University of Guelph, Centre for Biodiversity Genomics	Ischyroceridae	Ischyrocerus anguipes	Canada	Manitoba	Churchill	24 km E Churchill, Gordon Point, off shore	58.846	-93.757
CCMAL235-08	BOLD:AAA1262	MG313986	University of Guelph, Centre for Biodiversity Genomics	Gammaridae	Gammarus oceanicus	Canada	Manitoba	Churchill	14 km SW Churchill, Button Bay	58.753	-94.332
CCMAL236-08	BOLD:AAA1262	MG310710	University of Guelph, Centre for Biodiversity Genomics	Gammaridae	Gammarus oceanicus	Canada	Manitoba	Churchill	14 km SW Churchill, Button Bay	58.753	-94.332
CCMAL237-08	BOLD:AAA1262	MG319742	University of Guelph, Centre for Biodiversity Genomics	Gammaridae	Gammarus oceanicus	Canada	Manitoba	Churchill	14 km SW Churchill, Button Bay	58.753	-94.332
CCMAL238-08	BOLD:AAA1262	MG315782	University of Guelph, Centre for Biodiversity Genomics	Gammaridae	Gammarus oceanicus	Canada	Manitoba	Churchill	14 km SW Churchill, Button Bay	58.752	-94.315
CCMAL239-08	BOLD:AAA1262	MG321168	University of Guelph, Centre for Biodiversity Genomics	Gammaridae	Gammarus oceanicus	Canada	Manitoba	Churchill	14 km SW Churchill, Button Bay	58.752	-94.315
CCMAL240-08	BOLD:AAA1262	MG320692	University of Guelph, Centre for Biodiversity Genomics	Gammaridae	Gammarus oceanicus	Canada	Manitoba	Churchill	14 km SW Churchill, Button Bay	58.752	-94.315
CCMAL241-08	BOLD:AAA1262	MG316314	University of Guelph, Centre for Biodiversity Genomics	Gammaridae	Gammarus oceanicus	Canada	Manitoba	Churchill	14 km SW Churchill, Button Bay	58.752	-94.315
CCMAL242-08	BOLD:AAA9543	MG314127	University of Guelph, Centre for Biodiversity Genomics	Uristidae	Onisimus litoralis	Canada	Manitoba	Churchill	14 km SW Churchill, Button Bay	58.752	-94.315
CCMAL243-08	BOLD:AAA9543	MG315468	University of Guelph, Centre for Biodiversity Genomics	Uristidae	Onisimus litoralis	Canada	Manitoba	Churchill	14 km SW Churchill, Button Bay	58.752	-94.315
CCMAL244-08	BOLD:AAA9543	MG315510	University of Guelph, Centre for Biodiversity Genomics	Uristidae	Onisimus litoralis	Canada	Manitoba	Churchill	14 km SW Churchill, Button Bay	58.752	-94.315
CCMAL245-08	BOLD:AAA1262	MG311879	University of Guelph, Centre for Biodiversity Genomics	Gammaridae	Gammarus oceanicus	Canada	Manitoba	Churchill	14 km SW Churchill, Button Bay	58.752	-94.315
CCMAL246-08	BOLD:AAA9774	MG313061	University of Guelph, Centre for Biodiversity Genomics	Caprellidae	Caprella septentrionalis	Canada	Manitoba	Churchill	14 km SW Churchill, Button Bay	58.752	-94.315
CCMAL247-08	BOLD:AAA9774	MG315518	University of Guelph, Centre for Biodiversity Genomics	Caprellidae	Caprella septentrionalis	Canada	Manitoba	Churchill	14 km SW Churchill, Button Bay	58.752	-94.315
CCMAL248-08	BOLD:AAE2854	MG316441	University of Guelph, Centre for Biodiversity Genomics	Pontogeneiidae	Pontogeneia inermis	Canada	Manitoba	Churchill	14 km SW Churchill, Button Bay	58.767	-94.289
CCMAL249-08	BOLD:AAC5063	MG312119	University of Guelph, Centre for Biodiversity Genomics	Ischyroceridae	Ischyrocerus anguipes	Canada	Manitoba	Churchill	14 km SW Churchill, Button Bay	58.767	-94.289
CCMAL250-08	BOLD:AAC5063	MG318287	University of Guelph, Centre for Biodiversity Genomics	Ischyroceridae	Ischyrocerus anguipes	Canada	Manitoba	Churchill	14 km SW Churchill, Button Bay	58.767	-94.289
CCMAL251-08	BOLD:AAA9774	MG318613	University of Guelph, Centre for Biodiversity Genomics	Caprellidae	Caprella septentrionalis	Canada	Manitoba	Churchill	14 km SW Churchill, Button Bay	58.767	-94.289
CCMAL252-08	BOLD:AAC5063	MG318418	University of Guelph, Centre for Biodiversity Genomics	Ischyroceridae	Ischyrocerus anguipes	Canada	Manitoba	Churchill	14 km SW Churchill, Button Bay	58.767	-94.289
CCMAL253-08	BOLD:AAC5063	MG320694	University of Guelph, Centre for Biodiversity Genomics	Ischyroceridae	Ischyrocerus anguipes	Canada	Manitoba	Churchill	14 km SW Churchill, Button Bay	58.767	-94.289
CCMAL254-08	BOLD:AAC5063	MG316212	University of Guelph, Centre for Biodiversity Genomics	Ischyroceridae	Ischyrocerus anguipes	Canada	Manitoba	Churchill	14 km SW Churchill, Button Bay	58.767	-94.289
CCMAL255-08	BOLD:AAC5063	MG319574	University of Guelph, Centre for Biodiversity Genomics	Ischyroceridae	Ischyrocerus anguipes	Canada	Manitoba	Churchill	14 km SW Churchill, Button Bay	58.767	-94.289
CCMAL256-08	BOLD:AAC5063	MG316889	University of Guelph, Centre for Biodiversity Genomics	Ischyroceridae	Ischyrocerus anguipes	Canada	Manitoba	Churchill	14 km SW Churchill, Button Bay	58.767	-94.289
CCMAL257-08	BOLD:AAA1262	MG316303	University of Guelph, Centre for Biodiversity Genomics	Gammaridae	Gammarus oceanicus	Canada	Manitoba	Churchill	14 km SW Churchill, Button Bay	58.767	-94.289
CCMAL258-08	BOLD:AAC5063	MG310379	University of Guelph, Centre for Biodiversity Genomics	Ischyroceridae	Ischyrocerus anguipes	Canada	Manitoba	Churchill	14 km SW Churchill, Button Bay	58.767	-94.289
CCMAL259-08	BOLD:AAC5063	MG315021	University of Guelph, Centre for Biodiversity Genomics	Ischyroceridae	Ischyrocerus anguipes	Canada	Manitoba	Churchill	14 km SW Churchill, Button Bay	58.767	-94.289
CCMAL260-08	BOLD:AAC5063	MG311546	University of Guelph, Centre for Biodiversity Genomics	Ischyroceridae	Ischyrocerus anguipes	Canada	Manitoba	Churchill	14 km SW Churchill, Button Bay	58.767	-94.289
CCMAL261-08	BOLD:AAC5063	MG318653	University of Guelph, Centre for Biodiversity Genomics	Ischyroceridae	Ischyrocerus anguipes	Canada	Manitoba	Churchill	14 km SW Churchill, Button Bay	58.767	-94.289
CCMAL262-08	BOLD:AAC5063	MG315663	University of Guelph, Centre for Biodiversity Genomics	Ischyroceridae	Ischyrocerus anguipes	Canada	Manitoba	Churchill	14 km SW Churchill, Button Bay	58.767	-94.289
CCMAL263-08	BOLD:AAA1262	MG316968	University of Guelph, Centre for Biodiversity Genomics	Gammaridae	Gammarus oceanicus	Canada	Manitoba	Churchill	14 km SW Churchill, Button Bay	58.752	-94.315
CCMAL265-08	BOLD:AAC5314	MG311307	University of Guelph, Centre for Biodiversity Genomics	Calliopiidae	Weyprechtia pinguis	Canada	Manitoba	Churchill	14 km SW Churchill, Button Bay	58.752	-94.315
CCMAL266-08	BOLD:AAC5314	MG318757	University of Guelph, Centre for Biodiversity Genomics	Calliopiidae	Weyprechtia pinguis	Canada	Manitoba	Churchill	14 km SW Churchill, Button Bay	58.752	-94.315
CCMAL268-08	BOLD:AAC5314	MG313942	University of Guelph, Centre for Biodiversity Genomics	Calliopiidae	Weyprechtia pinguis	Canada	Manitoba	Churchill	14 km SW Churchill, Button Bay	58.752	-94.315
CCMAL269-08	BOLD:AAC5063	MG313181	University of Guelph, Centre for Biodiversity Genomics	Ischyroceridae	Ischyrocerus anguipes	Canada	Manitoba	Churchill	14 km SW Churchill, Button Bay	58.752	-94.315
CCMAL270-08	BOLD:AAA1262	MG313103	University of Guelph, Centre for Biodiversity Genomics	Gammaridae	Gammarus oceanicus	Canada	Manitoba	Churchill	14 km SW Churchill, Button Bay	58.76	-94.218
CCMAL271-08	BOLD:AAA1262	MG318078	University of Guelph, Centre for Biodiversity Genomics	Gammaridae	Gammarus oceanicus	Canada	Manitoba	Churchill	14 km SW Churchill, Button Bay	58.76	-94.218
CCMAL272-08	BOLD:AAA1262	MG315627	University of Guelph, Centre for Biodiversity Genomics	Gammaridae	Gammarus oceanicus	Canada	Manitoba	Churchill	14 km SW Churchill, Button Bay	58.76	-94.218
CCMAL273-08	BOLD:AAC5063	MG317019	University of Guelph, Centre for Biodiversity Genomics	Ischyroceridae	Ischyrocerus anguipes	Canada	Manitoba	Churchill	14 km SW Churchill, Button Bay	58.759	-94.323
CCMAL274-08	BOLD:AAB2581	MG313173	University of Guelph, Centre for Biodiversity Genomics	Atylidae	Atylus carinatus	Canada	Manitoba	Churchill	14 km SW Churchill, Button Bay	58.759	-94.323
CCMAL275-08	BOLD:AAA9774	MG312294	University of Guelph, Centre for Biodiversity Genomics	Caprellidae	Caprella septentrionalis	Canada	Manitoba	Churchill	14 km SW Churchill, Button Bay	58.759	-94.323
CCMAL276-08	BOLD:AAA9774	MG312511	University of Guelph, Centre for Biodiversity Genomics	Caprellidae	Caprella septentrionalis	Canada	Manitoba	Churchill	14 km SW Churchill, Button Bay	58.759	-94.323
CCMAL277-08	BOLD:AAA9774	MG310359	University of Guelph, Centre for Biodiversity Genomics	Caprellidae	Caprella septentrionalis	Canada	Manitoba	Churchill	14 km SW Churchill, Button Bay	58.759	-94.323
CCMAL278-08	BOLD:AAA9774	MG319964	University of Guelph, Centre for Biodiversity Genomics	Caprellidae	Caprella septentrionalis	Canada	Manitoba	Churchill	14 km SW Churchill, Button Bay	58.76	-94.331
CCMAL279-08	BOLD:AAA1262	MG315146	University of Guelph, Centre for Biodiversity Genomics	Gammaridae	Gammarus oceanicus	Canada	Manitoba	Churchill	14 km SW Churchill, Button Bay	58.76	-94.331
CCMAL280-08	BOLD:AAC5314	MG312137	University of Guelph, Centre for Biodiversity Genomics	Calliopiidae	Weyprechtia pinguis	Canada	Manitoba	Churchill	14 km SW Churchill, Button Bay	58.76	-94.331
CCNUN001-07	BOLD:AAA9153	MG314600	University of Guelph, Centre for Biodiversity Genomics	Uristidae	Anonyx sarsi	Canada	Nunavut	Resolute	Resolut Bay	74.684	-94.857
CCNUN002-07	BOLD:AAA9543	MG313704	University of Guelph, Centre for Biodiversity Genomics	Uristidae	Onisimus litoralis	Canada	Nunavut	Resolute	Resolut Bay	74.684	-94.857
CCNUN003-07	BOLD:AAG7105	MG317721	University of Guelph, Centre for Biodiversity Genomics	Stenothoidae	Stenothoidae	Canada	Nunavut	Resolute	Resolut Bay	74.684	-94.857
CCNUN004-07	BOLD:AAG7105	MG320587	University of Guelph, Centre for Biodiversity Genomics	Stenothoidae	Stenothoidae	Canada	Nunavut	Resolute	Resolut Bay	74.684	-94.857
CCNUN005-07	BOLD:AAB3310	JQ412473	University of Guelph, Centre for Biodiversity Genomics	Eusiridae	Rhachotropis aculeata	Canada	Nunavut	Devon Island	Cape Riley	75.758	-88.12
CCNUN006-07	BOLD:AAB5976	MG310292	University of Guelph, Centre for Biodiversity Genomics	Gammaridae	Gammarus wilkitzkii	Canada	Nunavut	Devon Island	Thomas Lee Inlet	75.758	-88.12
CCNUN007-07	BOLD:AAC9713	JQ412484	University of Guelph, Centre for Biodiversity Genomics	Eusiridae	Eusirus cuspidatus	Canada	Nunavut	Resolute	Resolute Bay	74.684	-94.857
CCNUN008-07	BOLD:AAC9713	JQ412482	University of Guelph, Centre for Biodiversity Genomics	Eusiridae	Eusirus cuspidatus	Canada	Nunavut	Resolute	Resolute Bay	74.684	-94.857
CCNUN009-07	BOLD:AAC9713	JQ412481	University of Guelph, Centre for Biodiversity Genomics	Eusiridae	Eusirus cuspidatus	Canada	Nunavut	Resolute	Resolute Bay	74.684	-94.857
CCNUN010-07	BOLD:AAC9713	JQ412477	University of Guelph, Centre for Biodiversity Genomics	Eusiridae	Eusirus cuspidatus	Canada	Nunavut	Resolute	Resolute Bay	74.684	-94.857
CCNUN011-07	BOLD:AAC9713	JQ412480	University of Guelph, Centre for Biodiversity Genomics	Eusiridae	Eusirus cuspidatus	Canada	Nunavut	Resolute	Resolute Bay	74.684	-94.857
CCNUN012-07	BOLD:AAC9713	JQ412485	University of Guelph, Centre for Biodiversity Genomics	Eusiridae	Eusirus cuspidatus	Canada	Nunavut	Resolute	Resolute Bay	74.684	-94.857
CCNUN013-07	BOLD:AAC9713	JQ412479	University of Guelph, Centre for Biodiversity Genomics	Eusiridae	Eusirus cuspidatus	Canada	Nunavut	Resolute	Resolute Bay	74.684	-94.857
CCNUN014-07	BOLD:AAA8859	MG315655	University of Guelph, Centre for Biodiversity Genomics	Epimeriidae	Paramphithoe hystrix	Canada	Nunavut	Resolute	Resolute Bay	74.684	-94.857
CCNUN015-07	BOLD:AAA8859	MG315027	University of Guelph, Centre for Biodiversity Genomics	Epimeriidae	Paramphithoe hystrix	Canada	Nunavut	Resolute	Resolute Bay	74.684	-94.857
CCNUN016-07	BOLD:AAA8859	MG316908	University of Guelph, Centre for Biodiversity Genomics	Epimeriidae	Paramphithoe hystrix	Canada	Nunavut	Resolute	Resolute Bay	74.684	-94.857
CCNUN017-07	BOLD:AAB5976	MG312720	University of Guelph, Centre for Biodiversity Genomics	Gammaridae	Gammarus wilkitzkii	Canada	Nunavut	Devon Island	Cape Riley	74.673	-91.702
CCNUN018-07	BOLD:AAB5976	MG316498	University of Guelph, Centre for Biodiversity Genomics	Gammaridae	Gammarus wilkitzkii	Canada	Nunavut	Devon Island	Cape Riley	74.673	-91.702
CCNUN019-07	BOLD:AAB5976	MG319495	University of Guelph, Centre for Biodiversity Genomics	Gammaridae	Gammarus wilkitzkii	Canada	Nunavut	Devon Island	Cape Riley	74.673	-91.702
CCNUN020-07	BOLD:AAB5976	MG314888	University of Guelph, Centre for Biodiversity Genomics	Gammaridae	Gammarus wilkitzkii	Canada	Nunavut	Devon Island	Cape Riley	74.673	-91.702
CCNUN022-07	BOLD:AAB5976	MG317335	University of Guelph, Centre for Biodiversity Genomics	Gammaridae	Gammarus wilkitzkii	Canada	Nunavut	Devon Island	Cape Riley	74.673	-91.702
CCNUN023-07	BOLD:AAB5976	MG319710	University of Guelph, Centre for Biodiversity Genomics	Gammaridae	Gammarus wilkitzkii	Canada	Nunavut	Devon Island	Cape Riley	74.673	-91.702
CCNUN024-07	BOLD:AAB5976	MG310420	University of Guelph, Centre for Biodiversity Genomics	Gammaridae	Gammarus wilkitzkii	Canada	Nunavut	Devon Island	Cape Riley	74.673	-91.702
CCNUN025-07	BOLD:AAB5976	MG319333	University of Guelph, Centre for Biodiversity Genomics	Gammaridae	Gammarus wilkitzkii	Canada	Nunavut	Devon Island	Cape Riley	74.673	-91.702
CCNUN026-07	BOLD:AAB5976	MG315430	University of Guelph, Centre for Biodiversity Genomics	Gammaridae	Gammarus wilkitzkii	Canada	Nunavut	Devon Island	Cape Riley	74.673	-91.702
CCNUN028-07	BOLD:AAI3411	MG310853	University of Guelph, Centre for Biodiversity Genomics	Uristidae	Onisimus litoralis JMG02	Canada	Nunavut	Resolute	Resolute Bay	74.684	-94.857
CCNUN029-07	BOLD:AAI3411	MG316460	University of Guelph, Centre for Biodiversity Genomics	Uristidae	Onisimus litoralis JMG02	Canada	Nunavut	Resolute	Resolute Bay	74.684	-94.857
CCNUN030-07	BOLD:AAI3411	MG319731	University of Guelph, Centre for Biodiversity Genomics	Uristidae	Onisimus litoralis JMG02	Canada	Nunavut	Resolute	Resolute Bay	74.684	-94.857
CCNUN032-07	BOLD:AAI3391	MG314345	University of Guelph, Centre for Biodiversity Genomics	Lysianassidae	Orchomene	Canada	Nunavut	Resolute	Resolute Bay	74.684	-94.857
CCNUN033-07	BOLD:AAI3411	MG319289	University of Guelph, Centre for Biodiversity Genomics	Uristidae	Onisimus litoralis JMG02	Canada	Nunavut	Resolute	Resolute Bay	74.684	-94.857
CCNUN035-07	BOLD:AAI3411	MG320438	University of Guelph, Centre for Biodiversity Genomics	Uristidae	Onisimus litoralis JMG02	Canada	Nunavut	Resolute	Resolute Bay	74.684	-94.857
CCNUN038-07	BOLD:AAB9312	MG317012	University of Guelph, Centre for Biodiversity Genomics	Lysianassidae	Orchomenella minuta	Canada	Nunavut	Resolute	Resolute Bay	74.684	-94.857
CCNUN039-07	BOLD:AAB9312	MG316570	University of Guelph, Centre for Biodiversity Genomics	Lysianassidae	Orchomenella minuta	Canada	Nunavut	Resolute	Resolute Bay	74.684	-94.857
CCNUN040-07	BOLD:AAA9153	MG314477	University of Guelph, Centre for Biodiversity Genomics	Uristidae	Anonyx sarsi	Canada	Nunavut	Devon Island	Thomas Lee Inlet	75.758	-88.12
CCNUN041-07	BOLD:AAA9153	MG317740	University of Guelph, Centre for Biodiversity Genomics	Uristidae	Anonyx sarsi	Canada	Nunavut	Devon Island	Thomas Lee Inlet	75.758	-88.12
CCNUN042-07	BOLD:AAA9153	MG313100	University of Guelph, Centre for Biodiversity Genomics	Uristidae	Anonyx sarsi	Canada	Nunavut	Devon Island	Thomas Lee Inlet	75.758	-88.12
CCNUN043-07	BOLD:AAA9153	MG311391	University of Guelph, Centre for Biodiversity Genomics	Uristidae	Anonyx sarsi	Canada	Nunavut	Devon Island	Thomas Lee Inlet	75.758	-88.12
CCNUN044-07	BOLD:AAA9152	MG313591	University of Guelph, Centre for Biodiversity Genomics	Uristidae	Anonyx nugax	Canada	Nunavut	Resolute	Allen Bay	74.684	-94.857
CCNUN045-07	BOLD:AAA8860	MG312942	University of Guelph, Centre for Biodiversity Genomics	Epimeriidae	Paramphithoe hystrix	Canada	Nunavut	Resolute	Resolute Bay	74.684	-94.857
CCNUN046-07	BOLD:AAA8859	MG320167	University of Guelph, Centre for Biodiversity Genomics	Epimeriidae	Paramphithoe hystrix	Canada	Nunavut	Resolute	Resolute Bay	74.684	-94.857
CCNUN047-07	BOLD:AAG7218	MG320053	University of Guelph, Centre for Biodiversity Genomics	Ampeliscidae	Ampelisca macrocephala	Canada	Nunavut	Resolute	Allen Bay	74.684	-94.857
CCNUN052-07	BOLD:AAC5063	MG314188	University of Guelph, Centre for Biodiversity Genomics	Ischyroceridae	Ischyrocerus anguipes	Canada	Nunavut	Devon Island	Cape Riley	74.673	-91.702
CCNUN053-07	BOLD:AAC5063	MG314704	University of Guelph, Centre for Biodiversity Genomics	Ischyroceridae	Ischyrocerus anguipes	Canada	Nunavut	Devon Island	Cape Riley	74.673	-91.702
CCNUN054-07	BOLD:AAC5063	MG316671	University of Guelph, Centre for Biodiversity Genomics	Ischyroceridae	Ischyrocerus anguipes	Canada	Nunavut	Devon Island	Cape Riley	74.673	-91.702
CCNUN055-07	BOLD:AAC5063	MG316204	University of Guelph, Centre for Biodiversity Genomics	Ischyroceridae	Ischyrocerus anguipes	Canada	Nunavut	Devon Island	Cape Riley	74.673	-91.702
CCNUN056-07	BOLD:AAC5063	MG321014	University of Guelph, Centre for Biodiversity Genomics	Ischyroceridae	Ischyrocerus anguipes	Canada	Nunavut	Devon Island	Cape Riley	74.673	-91.702
CCNUN057-07	BOLD:AAC5063	MG316804	University of Guelph, Centre for Biodiversity Genomics	Ischyroceridae	Ischyrocerus anguipes	Canada	Nunavut	Devon Island	Cape Riley	74.673	-91.702
CCNUN058-07	BOLD:AAC5063	MG318781	University of Guelph, Centre for Biodiversity Genomics	Ischyroceridae	Ischyrocerus anguipes	Canada	Nunavut	Devon Island	Cape Riley	74.673	-91.702
CCNUN059-07	BOLD:AAC5063	MG310778	University of Guelph, Centre for Biodiversity Genomics	Ischyroceridae	Ischyrocerus anguipes	Canada	Nunavut	Devon Island	Cape Riley	74.673	-91.702
CCNUN060-07	BOLD:AAC5063	MG311126	University of Guelph, Centre for Biodiversity Genomics	Ischyroceridae	Ischyrocerus anguipes	Canada	Nunavut	Devon Island	Cape Riley	74.673	-91.702
CCNUN061-07	BOLD:AAC5063	MG317728	University of Guelph, Centre for Biodiversity Genomics	Ischyroceridae	Ischyrocerus anguipes	Canada	Nunavut	Devon Island	Cape Riley	74.673	-91.702
CCNUN062-07	BOLD:AAG1960	MG310305	University of Guelph, Centre for Biodiversity Genomics	Pontoporeiidae	Pontoporeia	Canada	Nunavut	Resolute	Resolute Bay	74.684	-94.857
CCNUN063-07	BOLD:AAG1960	MG311027	University of Guelph, Centre for Biodiversity Genomics	Pontoporeiidae	Pontoporeia	Canada	Nunavut	Resolute	Resolute Bay	74.684	-94.857
CCNUN064-07	BOLD:AAG1960	MG317458	University of Guelph, Centre for Biodiversity Genomics	Pontoporeiidae	Pontoporeia	Canada	Nunavut	Resolute	Resolute Bay	74.684	-94.857
CCNUN065-07	BOLD:AAG1960	MG310304	University of Guelph, Centre for Biodiversity Genomics	Pontoporeiidae	Pontoporeia	Canada	Nunavut	Resolute	Resolute Bay	74.684	-94.857
CCNUN066-07	BOLD:AAG7105	MG311622	University of Guelph, Centre for Biodiversity Genomics	Stenothoidae	Stenothoidae	Canada	Nunavut	Resolute	Resolute Bay	74.684	-94.857
CCNUN067-07	BOLD:AAA7984	MG316624	University of Guelph, Centre for Biodiversity Genomics	Hyperiidae	Themisto libellula	Canada	Nunavut	Resolute	Resolute Bay	74.684	-94.857
CCNUN069-07	BOLD:AAA7984	MG320084	University of Guelph, Centre for Biodiversity Genomics	Hyperiidae	Themisto libellula	Canada	Nunavut	Resolute	Resolute Bay	74.684	-94.857
CCNUN072-07	BOLD:AAB9312	MG310843	University of Guelph, Centre for Biodiversity Genomics	Lysianassidae	Orchomenella minuta	Canada	Nunavut	Resolute	Beechey Island	74.935	-92.002
CCNUN073-07	BOLD:AAB9312	MG319657	University of Guelph, Centre for Biodiversity Genomics	Lysianassidae	Orchomenella minuta	Canada	Nunavut	Resolute	Beechey Island	74.935	-92.002
CCNUN074-07	BOLD:AAB9312	MG317433	University of Guelph, Centre for Biodiversity Genomics	Lysianassidae	Orchomenella minuta	Canada	Nunavut	Resolute	Beechey Island	74.935	-92.002
CCNUN075-07	BOLD:AAB9312	MG311469	University of Guelph, Centre for Biodiversity Genomics	Lysianassidae	Orchomenella minuta	Canada	Nunavut	Resolute	Beechey Island	74.935	-92.002
CCNUN076-07	BOLD:AAB9312	MG314396	University of Guelph, Centre for Biodiversity Genomics	Lysianassidae	Orchomenella minuta	Canada	Nunavut	Resolute	Beechey Island	74.935	-92.002
CCNUN078-07	BOLD:AAB9312	MG315037	University of Guelph, Centre for Biodiversity Genomics	Lysianassidae	Orchomenella minuta	Canada	Nunavut	Resolute	Beechey Island	74.935	-92.002
CCNUN079-07	BOLD:AAB9312	MG314439	University of Guelph, Centre for Biodiversity Genomics	Lysianassidae	Orchomenella minuta	Canada	Nunavut	Resolute	Beechey Island	74.935	-92.002
CCNUN080-07	BOLD:AAB9312	MG314324	University of Guelph, Centre for Biodiversity Genomics	Lysianassidae	Orchomenella minuta	Canada	Nunavut	Resolute	Beechey Island	74.935	-92.002
CCNUN081-07	BOLD:AAB9312	MG318142	University of Guelph, Centre for Biodiversity Genomics	Lysianassidae	Orchomenella minuta	Canada	Nunavut	Resolute	Beechey Island	74.935	-92.002
CCNUN082-07	BOLD:AAA9543	MG315030	University of Guelph, Centre for Biodiversity Genomics	Uristidae	Onisimus litoralis	Canada	Nunavut	Somerset Island	Creswell Bay	72.729	-93.492
CCNUN089-07	BOLD:AAA9543	MG312020	University of Guelph, Centre for Biodiversity Genomics	Uristidae	Onisimus litoralis	Canada	Nunavut	Resolute	Allen Bay	74.684	-94.857
CCNUN090-07	BOLD:AAA9543	MG315820	University of Guelph, Centre for Biodiversity Genomics	Uristidae	Onisimus litoralis	Canada	Nunavut	Resolute	Allen Bay	74.684	-94.857
CCNUN091-07	BOLD:AAB5976	MG311360	University of Guelph, Centre for Biodiversity Genomics	Gammaridae	Gammarus wilkitzkii	Canada	Nunavut	Devon Island	Thomas Lee Inlet	75.758	-88.12
CCNUN095-07	BOLD:ACE3104	MG311075	University of Guelph, Centre for Biodiversity Genomics	Gammaridae	Gammarus setosus	Canada	Nunavut	Devon Island	Cape Riley	74.673	-91.702
CCNUN096-07	BOLD:ACE3105	MG316012	University of Guelph, Centre for Biodiversity Genomics	Gammaridae	Gammarus setosus	Canada	Nunavut	Devon Island	Cape Riley	74.673	-91.702
CCNUN097-07	BOLD:ACE3104	MG311208	University of Guelph, Centre for Biodiversity Genomics	Gammaridae	Gammarus setosus	Canada	Nunavut	Devon Island	Cape Riley	74.673	-91.702
CCNUN098-07	BOLD:ACE3105	MG310997	University of Guelph, Centre for Biodiversity Genomics	Gammaridae	Gammarus setosus	Canada	Nunavut	Devon Island	Cape Riley	74.673	-91.702
CCNUN099-07	BOLD:ACE3104	MG313859	University of Guelph, Centre for Biodiversity Genomics	Gammaridae	Gammarus setosus	Canada	Nunavut	Devon Island	Cape Riley	74.673	-91.702
CCNUN100-07	BOLD:ACE3104	MG320745	University of Guelph, Centre for Biodiversity Genomics	Gammaridae	Gammarus setosus	Canada	Nunavut	Devon Island	Cape Riley	74.673	-91.702
CCNUN101-07	BOLD:ACE3104	MG313083	University of Guelph, Centre for Biodiversity Genomics	Gammaridae	Gammarus setosus	Canada	Nunavut	Devon Island	Cape Riley	74.673	-91.702
CCNUN102-07	BOLD:ACE3105	MG314699	University of Guelph, Centre for Biodiversity Genomics	Gammaridae	Gammarus setosus	Canada	Nunavut	Devon Island	Cape Riley	74.673	-91.702
CCNUN103-07	BOLD:ACE3104	MG313027	University of Guelph, Centre for Biodiversity Genomics	Gammaridae	Gammarus setosus	Canada	Nunavut	Devon Island	Cape Riley	74.673	-91.702
CCNUN104-07	BOLD:ACE3105	MG314637	University of Guelph, Centre for Biodiversity Genomics	Gammaridae	Gammarus setosus	Canada	Nunavut	Devon Island	Cape Riley	74.673	-91.702
CCNUN107-07	BOLD:AAA9543	MG319177	University of Guelph, Centre for Biodiversity Genomics	Uristidae	Onisimus litoralis	Canada	Nunavut	Resolute	Resolut Bay	74.684	-94.857
CCNUN108-07	BOLD:AAA9543	MG316679	University of Guelph, Centre for Biodiversity Genomics	Uristidae	Onisimus litoralis	Canada	Nunavut	Resolute	Resolut Bay	74.684	-94.857
CCNUN109-07	BOLD:AAA9543	MG313493	University of Guelph, Centre for Biodiversity Genomics	Uristidae	Onisimus litoralis	Canada	Nunavut	Resolute	Resolut Bay	74.684	-94.857
CCNUN110-07	BOLD:AAA9543	MG310591	University of Guelph, Centre for Biodiversity Genomics	Uristidae	Onisimus litoralis	Canada	Nunavut	Resolute	Resolut Bay	74.684	-94.857
CCNUN111-07	BOLD:AAA9543	MG320326	University of Guelph, Centre for Biodiversity Genomics	Uristidae	Onisimus litoralis	Canada	Nunavut	Resolute	Resolut Bay	74.684	-94.857
CCNUN112-07	BOLD:AAA9543	MG314167	University of Guelph, Centre for Biodiversity Genomics	Uristidae	Onisimus litoralis	Canada	Nunavut	Resolute	Resolut Bay	74.684	-94.857
CCNUN113-07	BOLD:AAA9543	MG319458	University of Guelph, Centre for Biodiversity Genomics	Uristidae	Onisimus litoralis	Canada	Nunavut	Resolute	Resolut Bay	74.684	-94.857
CCNUN114-07	BOLD:AAA9543	MG320046	University of Guelph, Centre for Biodiversity Genomics	Uristidae	Onisimus litoralis	Canada	Nunavut	Resolute	Resolut Bay	74.684	-94.857
CCNUN116-07	BOLD:AAA9543	MG318564	University of Guelph, Centre for Biodiversity Genomics	Uristidae	Onisimus litoralis	Canada	Nunavut	Resolute	Resolut Bay	74.684	-94.857
CCNUN125-07	BOLD:AAG7106	MG313901	University of Guelph, Centre for Biodiversity Genomics		Amphipoda	Canada	Nunavut	Resolute		74.684	-94.857
CCNUN127-07	BOLD:AAG7106	MG319210	University of Guelph, Centre for Biodiversity Genomics		Amphipoda	Canada	Nunavut	Resolute		74.684	-94.857
CCNUN128-07	BOLD:AAG7107	MG313622	University of Guelph, Centre for Biodiversity Genomics	Synopiidae	Syrrhoe crenulata	Canada	Nunavut	Resolute		74.684	-94.857
CCNUN131-07	BOLD:AAG7108	MG311109	University of Guelph, Centre for Biodiversity Genomics	Synopiidae	Syrrhoe	Canada	Nunavut	Resolute		74.684	-94.857
CCNUN132-07	BOLD:AAG7107	MG313123	University of Guelph, Centre for Biodiversity Genomics	Synopiidae	Syrrhoe crenulata	Canada	Nunavut	Resolute		74.684	-94.857
CCNUN133-07	BOLD:AAG7108	MG319247	University of Guelph, Centre for Biodiversity Genomics	Synopiidae	Syrrhoe	Canada	Nunavut	Resolute		74.684	-94.857
CCNUN134-07	BOLD:AAB2581	MG313791	University of Guelph, Centre for Biodiversity Genomics	Atylidae	Atylus carinatus	Canada	Nunavut	Somerset Island	Cuningham Inlet	72.771	-93.356
CCNUN136-07	BOLD:AAH2643	MG320341	University of Guelph, Centre for Biodiversity Genomics	Oedicerotidae	Paroediceros lynceus	Canada	Nunavut	Resolute	Allen Bay	74.684	-94.857
CCNUN137-07	BOLD:AAA8860	MG315543	University of Guelph, Centre for Biodiversity Genomics	Epimeriidae	Paramphithoe hystrix	Canada	Nunavut	Resolute	Resolute Bay	74.684	-94.857
CCNUN138-07	BOLD:AAA8859	MG319006	University of Guelph, Centre for Biodiversity Genomics	Epimeriidae	Paramphithoe hystrix	Canada	Nunavut	Resolute	Resolute Bay	74.684	-94.857
CCNUN139-07	BOLD:AAG7105	MG313209	University of Guelph, Centre for Biodiversity Genomics	Stenothoidae	Stenothoidae	Canada	Nunavut	Resolute	Resolute Bay	74.684	-94.857
CCNUN140-07	BOLD:AAA8858	MG319257	University of Guelph, Centre for Biodiversity Genomics	Epimeriidae	Paramphithoe hystrix	Canada	Nunavut	Resolute	Resolute Bay	74.684	-94.857
CCNUN141-07	BOLD:AAA8859	MG312186	University of Guelph, Centre for Biodiversity Genomics	Epimeriidae	Paramphithoe hystrix	Canada	Nunavut	Resolute	Resolute Bay	74.684	-94.857
CCNUN142-07	BOLD:AAA8859	MG315803	University of Guelph, Centre for Biodiversity Genomics	Epimeriidae	Paramphithoe hystrix	Canada	Nunavut	Resolute	Resolute Bay	74.684	-94.857
CCNUN143-07	BOLD:AAA8860	MG316879	University of Guelph, Centre for Biodiversity Genomics	Epimeriidae	Paramphithoe hystrix	Canada	Nunavut	Devon Island	Cape Riley	74.673	-91.702
CCNUN144-07	BOLD:AAA8859	MG317276	University of Guelph, Centre for Biodiversity Genomics	Epimeriidae	Paramphithoe hystrix	Canada	Nunavut	Resolute	Resolute Bay	74.684	-94.857
CCNUN145-07	BOLD:AAA8859	MG311565	University of Guelph, Centre for Biodiversity Genomics	Epimeriidae	Paramphithoe hystrix	Canada	Nunavut	Resolute	Resolute Bay	74.684	-94.857
CCNUN146-07	BOLD:AAA8859	MG317217	University of Guelph, Centre for Biodiversity Genomics	Epimeriidae	Paramphithoe hystrix	Canada	Nunavut	Resolute	Allen Bay	74.684	-94.857
CCNUN149-07	BOLD:AAB3310	JQ412465	University of Guelph, Centre for Biodiversity Genomics	Eusiridae	Rhachotropis aculeata	Canada	Nunavut	Resolute	Resolute Bay	74.684	-94.857
CCNUN150-07	BOLD:AAB3310	JQ412468	University of Guelph, Centre for Biodiversity Genomics	Eusiridae	Rhachotropis aculeata	Canada	Nunavut	Resolute	Resolute Bay	74.684	-94.857
CCNUN151-07	BOLD:AAB3310	JQ412467	University of Guelph, Centre for Biodiversity Genomics	Eusiridae	Rhachotropis aculeata	Canada	Nunavut	Resolute	Resolute Bay	74.684	-94.857
CCNUN152-07	BOLD:AAB3310	JQ412466	University of Guelph, Centre for Biodiversity Genomics	Eusiridae	Rhachotropis aculeata	Canada	Nunavut	Resolute	Resolute Bay	74.684	-94.857
CCNUN156-07	BOLD:AAC1844	JQ412488	University of Guelph, Centre for Biodiversity Genomics	Eusiridae	Rhachotropis inflata	Canada	Nunavut	Resolute		74.684	-94.857
CCNUN157-07	BOLD:AAC1844	JQ412497	University of Guelph, Centre for Biodiversity Genomics	Eusiridae	Rhachotropis inflata	Canada	Nunavut	Resolute		74.684	-94.857
CCNUN158-07	BOLD:AAC1844	JQ412499	University of Guelph, Centre for Biodiversity Genomics	Eusiridae	Rhachotropis inflata	Canada	Nunavut	Resolute		74.684	-94.857
CCNUN159-07	BOLD:AAC1844	JQ412495	University of Guelph, Centre for Biodiversity Genomics	Eusiridae	Rhachotropis inflata	Canada	Nunavut	Resolute		74.684	-94.857
CCNUN160-07	BOLD:AAC1844	JQ412494	University of Guelph, Centre for Biodiversity Genomics	Eusiridae	Rhachotropis inflata	Canada	Nunavut	Resolute		74.684	-94.857
CCNUN161-07	BOLD:AAC1844	JQ412490	University of Guelph, Centre for Biodiversity Genomics	Eusiridae	Rhachotropis inflata	Canada	Nunavut	Resolute		74.684	-94.857
CCNUN162-07	BOLD:AAC1844	JQ412496	University of Guelph, Centre for Biodiversity Genomics	Eusiridae	Rhachotropis inflata	Canada	Nunavut	Resolute		74.684	-94.857
CCNUN166-07	BOLD:AAI3411	MG320335	University of Guelph, Centre for Biodiversity Genomics	Uristidae	Onisimus litoralis JMG02	Canada	Nunavut	Somerset Island	Creswell Bay	72.771	-93.356
CCNUN171-07	BOLD:AAI3411	MG319138	University of Guelph, Centre for Biodiversity Genomics	Uristidae	Onisimus litoralis JMG02	Canada	Nunavut	Somerset Island	Creswell Bay	72.771	-93.356
CCNUN172-07	BOLD:AAI3411	MG315653	University of Guelph, Centre for Biodiversity Genomics	Uristidae	Onisimus litoralis JMG02	Canada	Nunavut	Somerset Island	Creswell Bay	72.771	-93.356
CCNUN174-07	BOLD:AAB2581	MG312719	University of Guelph, Centre for Biodiversity Genomics	Atylidae	Atylus carinatus	Canada	Nunavut	Resolute	Resolute Bay	74.684	-94.857
CCNUN176-07	BOLD:AAA9153	MG318508	University of Guelph, Centre for Biodiversity Genomics	Uristidae	Anonyx sarsi	Canada	Nunavut	Devon Island	Cape Riley	74.673	-91.702
CCNUN178-07	BOLD:AAB3310	JQ412475	University of Guelph, Centre for Biodiversity Genomics	Eusiridae	Rhachotropis aculeata	Canada	Nunavut	Devon Island	Cape Riley	74.673	-91.702
CCNUN190-07	BOLD:AAA9152	MG316700	University of Guelph, Centre for Biodiversity Genomics	Uristidae	Anonyx nugax	Canada	Nunavut	Resolute	Resolute Bay	74.684	-94.857
CCNUN191-07	BOLD:AAA9152	MG315356	University of Guelph, Centre for Biodiversity Genomics	Uristidae	Anonyx nugax	Canada	Nunavut	Resolute	Resolute Bay	74.684	-94.857
CCNUN192-07	BOLD:AAA9154	MG310886	University of Guelph, Centre for Biodiversity Genomics	Uristidae	Anonyx makarovi	Canada	Nunavut	Resolute	Resolute Bay	74.684	-94.857
CCNUN193-07	BOLD:AAA9152	MG310764	University of Guelph, Centre for Biodiversity Genomics	Uristidae	Anonyx nugax	Canada	Nunavut	Resolute	Resolute Bay	74.684	-94.857
CCNUN194-07	BOLD:AAA9155	MG315558	University of Guelph, Centre for Biodiversity Genomics	Uristidae	Anonyx lilljeborgii	Canada	Nunavut	Resolute	Resolute Bay	74.684	-94.857
CCNUN195-07	BOLD:AAA9152	MG312847	University of Guelph, Centre for Biodiversity Genomics	Uristidae	Anonyx nugax	Canada	Nunavut	Resolute	Resolute Bay	74.684	-94.857
CCNUN196-07	BOLD:AAA9154	MG316541	University of Guelph, Centre for Biodiversity Genomics	Uristidae	Anonyx makarovi	Canada	Nunavut	Resolute	Resolute Bay	74.684	-94.857
CCNUN197-07	BOLD:AAA9155	MG321071	University of Guelph, Centre for Biodiversity Genomics	Uristidae	Anonyx lilljeborgii	Canada	Nunavut	Resolute	Resolute Bay	74.684	-94.857
CCNUN198-07	BOLD:AAA9152	MG317226	University of Guelph, Centre for Biodiversity Genomics	Uristidae	Anonyx nugax	Canada	Nunavut	Resolute	Resolute Bay	74.684	-94.857
CCNUN199-07	BOLD:AAB6578	MG311220	University of Guelph, Centre for Biodiversity Genomics	Gammaracanthidae	Gammaracanthus loricatus	Canada	Nunavut	Resolute	Resolute Bay	74.684	-94.857
CCNUN200-07	BOLD:AAB6578	MG310551	University of Guelph, Centre for Biodiversity Genomics	Gammaracanthidae	Gammaracanthus loricatus	Canada	Nunavut	Resolute	Allen Bay	74.684	-94.857
CCNUN204-07	BOLD:AAB6578	MG317957	University of Guelph, Centre for Biodiversity Genomics	Gammaracanthidae	Gammaracanthus loricatus	Canada	Nunavut	Resolute	Resolute Bay	74.684	-94.857
CCNUN205-07	BOLD:AAB6578	MG314134	University of Guelph, Centre for Biodiversity Genomics	Gammaracanthidae	Gammaracanthus loricatus	Canada	Nunavut	Resolute	Resolute Bay	74.684	-94.857
CCNUN206-07	BOLD:AAB6578	MG319182	University of Guelph, Centre for Biodiversity Genomics	Gammaracanthidae	Gammaracanthus loricatus	Canada	Nunavut	Resolute	Resolute Bay	74.684	-94.857
CCNUN207-07	BOLD:AAB6578	MG316588	University of Guelph, Centre for Biodiversity Genomics	Gammaracanthidae	Gammaracanthus loricatus	Canada	Nunavut	Resolute	Resolute Bay	74.684	-94.857
CCNUN208-07	BOLD:AAB6578	MG318620	University of Guelph, Centre for Biodiversity Genomics	Gammaracanthidae	Gammaracanthus loricatus	Canada	Nunavut	Resolute	Resolute Bay	74.684	-94.857
CCNUN209-07	BOLD:AAB6578	MG315898	University of Guelph, Centre for Biodiversity Genomics	Gammaracanthidae	Gammaracanthus loricatus	Canada	Nunavut	Resolute	Resolute Bay	74.684	-94.857
CCNUN210-07	BOLD:AAB2581	MG310701	University of Guelph, Centre for Biodiversity Genomics	Atylidae	Atylus carinatus	Canada	Nunavut	Resolute	Resolute Bay	74.684	-94.857
CCNUN212-07	BOLD:AAB6578	MG314441	University of Guelph, Centre for Biodiversity Genomics	Gammaracanthidae	Gammaracanthus loricatus	Canada	Nunavut	Resolute	Allen Bay	74.684	-94.857
CCNUN213-07	BOLD:AAB6578	MG317351	University of Guelph, Centre for Biodiversity Genomics	Gammaracanthidae	Gammaracanthus loricatus	Canada	Nunavut	Resolute	Allen Bay	74.684	-94.857
CCNUN214-07	BOLD:AAB5976	MG314338	University of Guelph, Centre for Biodiversity Genomics	Gammaridae	Gammarus wilkitzkii	Canada	Nunavut	Resolute	Allen Bay	74.684	-94.857
CCNUN215-07	BOLD:AAB5976	MG317971	University of Guelph, Centre for Biodiversity Genomics	Gammaridae	Gammarus wilkitzkii	Canada	Nunavut	Resolute	Allen Bay	74.684	-94.857
CCNUN216-07	BOLD:AAB5976	MG313615	University of Guelph, Centre for Biodiversity Genomics	Gammaridae	Gammarus wilkitzkii	Canada	Nunavut	Somerset Island	Creswell Bay	72.771	-93.356
CCNUN225-07	BOLD:AAB2581	MG311985	University of Guelph, Centre for Biodiversity Genomics	Atylidae	Atylus carinatus	Canada	Nunavut	Somerset Island	Cuningham Inlet	72.771	-93.356
CCNUN226-07	BOLD:AAA8859	MG311807	University of Guelph, Centre for Biodiversity Genomics	Epimeriidae	Paramphithoe hystrix	Canada	Nunavut	Somerset Island	Creswell Bay	72.771	-93.356
CCNUN227-07	BOLD:AAA9156	MG310375	University of Guelph, Centre for Biodiversity Genomics	Uristidae	Anonyx nugax JMG01	Canada	Nunavut	Resolute		74.684	-94.857
CCNUN228-07	BOLD:AAB3310	JQ412476	University of Guelph, Centre for Biodiversity Genomics	Eusiridae	Rhachotropis aculeata	Canada	Nunavut	Somerset Island	Cuningham Inlet	72.771	-93.356
CCNUN229-07	BOLD:AAG7106	MG317850	University of Guelph, Centre for Biodiversity Genomics		Amphipoda	Canada	Nunavut	Resolute		74.684	-94.857
CCNUN230-07	BOLD:AAG7106	MG311398	University of Guelph, Centre for Biodiversity Genomics		Amphipoda	Canada	Nunavut	Resolute		74.684	-94.857
CCNUN237-07	BOLD:AAH2644	MG314374	University of Guelph, Centre for Biodiversity Genomics	Oedicerotidae	Paroediceros lynceus	Canada	Nunavut	Resolute	Allen Bay	74.684	-94.857
CCNUN238-07	BOLD:AAH2644	MG320554	University of Guelph, Centre for Biodiversity Genomics	Oedicerotidae	Paroediceros lynceus	Canada	Nunavut	Resolute	Allen Bay	74.684	-94.857
CCNUN239-07	BOLD:AAH2644	MG320101	University of Guelph, Centre for Biodiversity Genomics	Oedicerotidae	Paroediceros lynceus	Canada	Nunavut	Resolute	Allen Bay	74.684	-94.857
CCNUN240-07	BOLD:AAC5063	MG320938	University of Guelph, Centre for Biodiversity Genomics	Ischyroceridae	Ischyrocerus anguipes	Canada	Nunavut	Devon Island	Cape Riley	74.673	-91.702
CCNUN245-07	BOLD:AAA9543	MG310723	University of Guelph, Centre for Biodiversity Genomics	Uristidae	Onisimus litoralis	Canada	Nunavut	Devon Island	Thomas Lee Inlet	75.758	-88.12
CCNUN246-07	BOLD:AAB5141	MG314251	University of Guelph, Centre for Biodiversity Genomics	Hyperiidae	Hyperoche medusarum	Canada	Nunavut	Somerset Island	Creswell Bay	72.771	-93.356
CCNUN248-07	BOLD:AAH2644	MG312084	University of Guelph, Centre for Biodiversity Genomics	Oedicerotidae	Paroediceros lynceus	Canada	Nunavut	Resolute	Resolute Bay	74.684	-94.857
CCNUN258-07	BOLD:AAG7109	MG319461	University of Guelph, Centre for Biodiversity Genomics	Calliopiidae	Apherusa	Canada	Nunavut	Resolute	Allen Bay	74.684	-94.857
CCNUN259-07	BOLD:AAG7110	MG312461	University of Guelph, Centre for Biodiversity Genomics	Calliopiidae	Apherusa	Canada	Nunavut	Resolute	Allen Bay	74.684	-94.857
CCNUN260-07	BOLD:AAB5976	MG320736	University of Guelph, Centre for Biodiversity Genomics	Gammaridae	Gammarus wilkitzkii	Canada	Nunavut	Resolute	Allen Bay	74.684	-94.857
CCNUN262-07	BOLD:ACE3104	MG319673	University of Guelph, Centre for Biodiversity Genomics	Gammaridae	Gammarus setosus	Canada	Nunavut	Resolute	Allen Bay	74.684	-94.857
CCNUN264-07	BOLD:AAA7984	MG319613	University of Guelph, Centre for Biodiversity Genomics	Hyperiidae	Themisto libellula	Canada	Nunavut	Resolute	Resolute Bay	75.083	-94.857
CCNUN265-07	BOLD:AAA7984	MG319338	University of Guelph, Centre for Biodiversity Genomics	Hyperiidae	Themisto libellula	Canada	Nunavut	Resolute	Resolute Bay	75.083	-94.857
CCNUN266-07	BOLD:AAA7984	MG315256	University of Guelph, Centre for Biodiversity Genomics	Hyperiidae	Themisto libellula	Canada	Nunavut	Resolute	Resolute Bay	75.083	-94.857
CCNUN267-07	BOLD:AAA7984	MG320175	University of Guelph, Centre for Biodiversity Genomics	Hyperiidae	Themisto libellula	Canada	Nunavut	Resolute	Resolute Bay	75.083	-94.857
CCNUN268-07	BOLD:AAA7984	MG317100	University of Guelph, Centre for Biodiversity Genomics	Hyperiidae	Themisto libellula	Canada	Nunavut	Resolute	Resolute Bay	75.083	-94.857
CCNUN269-07	BOLD:AAA7984	MG313774	University of Guelph, Centre for Biodiversity Genomics	Hyperiidae	Themisto libellula	Canada	Nunavut	Resolute	Resolute Bay	75.083	-94.857
CCNUN276-07	BOLD:AAA3653	MG313431	University of Guelph, Centre for Biodiversity Genomics	Gammaridae	Gammarus setosus	Canada	Nunavut	Resolute	Allen Bay	74.684	-94.857
CCNUN284-07	BOLD:AAI3411	MG317235	University of Guelph, Centre for Biodiversity Genomics	Uristidae	Onisimus litoralis JMG02	Canada	Nunavut	Igloolik		69.373	-81.791
CCNUN286-07	BOLD:AAI3411	MG311227	University of Guelph, Centre for Biodiversity Genomics	Uristidae	Onisimus litoralis JMG02	Canada	Nunavut	Igloolik		69.373	-81.791
CCNUN287-07	BOLD:AAI3411	MG312866	University of Guelph, Centre for Biodiversity Genomics	Uristidae	Onisimus litoralis JMG02	Canada	Nunavut	Igloolik		69.373	-81.791
CCNUN288-07	BOLD:AAH2644	MG318965	University of Guelph, Centre for Biodiversity Genomics	Oedicerotidae	Paroediceros lynceus	Canada	Nunavut	Igloolik		69.373	-81.791
CCNUN289-07	BOLD:AAA9152	MG320467	University of Guelph, Centre for Biodiversity Genomics	Uristidae	Anonyx nugax	Canada	Nunavut	Igloolik		69.373	-81.791
CCNUN290-07	BOLD:AAB5976	MG320773	University of Guelph, Centre for Biodiversity Genomics	Gammaridae	Gammarus wilkitzkii	Canada	Nunavut	Igloolik	Igloolik Bay	69.373	-81.791
CCNUN292-07	BOLD:AAA9152	MG320637	University of Guelph, Centre for Biodiversity Genomics	Uristidae	Anonyx nugax	Canada	Nunavut	Igloolik	Turton Bay	69.373	-81.791
CCNUN293-07	BOLD:AAA9152	MG312332	University of Guelph, Centre for Biodiversity Genomics	Uristidae	Anonyx nugax	Canada	Nunavut	Igloolik	Turton Bay	69.373	-81.791
CCNUN294-07	BOLD:AAA9152	MG310615	University of Guelph, Centre for Biodiversity Genomics	Uristidae	Anonyx nugax	Canada	Nunavut	Igloolik	Turton Bay	69.373	-81.791
CCNUN297-07	BOLD:AAG7111	MG311995	University of Guelph, Centre for Biodiversity Genomics	Pleustidae	Pleustidae	Canada	Nunavut	Igloolik	Turton Bay	69.373	-81.791
CCNUN298-07	BOLD:AAG7111	MG312080	University of Guelph, Centre for Biodiversity Genomics	Pleustidae	Pleustidae	Canada	Nunavut	Igloolik	Turton Bay	69.373	-81.791
CCNUN299-07	BOLD:AAG7111	MG316577	University of Guelph, Centre for Biodiversity Genomics	Pleustidae	Pleustidae	Canada	Nunavut	Igloolik	Turton Bay	69.373	-81.791
CCNUN300-07	BOLD:AAG7112	MG320561	University of Guelph, Centre for Biodiversity Genomics	Stenothoidae	Metopa	Canada	Nunavut	Igloolik	Turton Bay	69.373	-81.791
CCNUN301-07	BOLD:AAG7113	MG312246	University of Guelph, Centre for Biodiversity Genomics	Calliopiidae	Apherusa	Canada	Nunavut	Igloolik	Turton Bay	69.373	-81.791
CCNUN303-07	BOLD:AAH2645	MG313314	University of Guelph, Centre for Biodiversity Genomics	Oedicerotidae	Oedicerotidae	Canada	Nunavut	Igloolik	Igloolik Bay	69.373	-81.791
CCNUN308-07	BOLD:AAC5314	MG319623	University of Guelph, Centre for Biodiversity Genomics	Calliopiidae	Weyprechtia pinguis	Canada	Nunavut	Igloolik	Igloolik Bay	69.373	-81.791
CCNUN309-07	BOLD:AAA8860	MG318663	University of Guelph, Centre for Biodiversity Genomics	Epimeriidae	Paramphithoe hystrix	Canada	Nunavut	Igloolik	Igloolik Bay	69.373	-81.791
CCNUN310-07	BOLD:AAA8860	MG320568	University of Guelph, Centre for Biodiversity Genomics	Epimeriidae	Paramphithoe hystrix	Canada	Nunavut	Igloolik	Igloolik Bay	69.373	-81.791
CCNUN311-07	BOLD:AAA8860	MG316196	University of Guelph, Centre for Biodiversity Genomics	Epimeriidae	Paramphithoe hystrix	Canada	Nunavut	Igloolik	Turton Bay	69.373	-81.791
CCNUN312-07	BOLD:AAA8860	MG317770	University of Guelph, Centre for Biodiversity Genomics	Epimeriidae	Paramphithoe hystrix	Canada	Nunavut	Igloolik	Turton Bay	69.373	-81.791
CCNUN313-07	BOLD:AAA8860	MG317135	University of Guelph, Centre for Biodiversity Genomics	Epimeriidae	Paramphithoe hystrix	Canada	Nunavut	Igloolik	Turton Bay	69.373	-81.791
CCNUN314-07	BOLD:AAA8860	MG313755	University of Guelph, Centre for Biodiversity Genomics	Epimeriidae	Paramphithoe hystrix	Canada	Nunavut	Igloolik	Turton Bay	69.373	-81.791
CCNUN315-07	BOLD:AAA8860	MG310824	University of Guelph, Centre for Biodiversity Genomics	Epimeriidae	Paramphithoe hystrix	Canada	Nunavut	Igloolik		69.373	-81.791
CCNUN316-07	BOLD:AAA8860	MG319122	University of Guelph, Centre for Biodiversity Genomics	Epimeriidae	Paramphithoe hystrix	Canada	Nunavut	Igloolik		69.373	-81.791
CCNUN317-07	BOLD:AAA8860	MG313960	University of Guelph, Centre for Biodiversity Genomics	Epimeriidae	Paramphithoe hystrix	Canada	Nunavut	Igloolik		69.373	-81.791
CCNUN318-07	BOLD:AAA8860	MG311863	University of Guelph, Centre for Biodiversity Genomics	Epimeriidae	Paramphithoe hystrix	Canada	Nunavut	Igloolik		69.373	-81.791
CCNUN319-07	BOLD:AAA8860	MG317350	University of Guelph, Centre for Biodiversity Genomics	Epimeriidae	Paramphithoe hystrix	Canada	Nunavut	Igloolik		69.373	-81.791
CCNUN320-07	BOLD:AAA8860	MG321019	University of Guelph, Centre for Biodiversity Genomics	Epimeriidae	Paramphithoe hystrix	Canada	Nunavut	Igloolik		69.373	-81.791
CCNUN321-07	BOLD:AAA8860	MG313268	University of Guelph, Centre for Biodiversity Genomics	Epimeriidae	Paramphithoe hystrix	Canada	Nunavut	Igloolik		69.373	-81.791
CCNUN322-07	BOLD:AAC5314	MG313588	University of Guelph, Centre for Biodiversity Genomics	Calliopiidae	Weyprechtia pinguis	Canada	Nunavut	Igloolik	Turton Bay	69.373	-81.791
CCNUN323-07	BOLD:AAG1961	MG319510	University of Guelph, Centre for Biodiversity Genomics	Pontoporeiidae	Pontoporeia	Canada	Nunavut	Igloolik	Turton Bay	69.373	-81.791
CCNUN324-07	BOLD:AAG1962	MG316603	University of Guelph, Centre for Biodiversity Genomics	Pontoporeiidae	Pontoporeia femorata	Canada	Nunavut	Igloolik	Turton Bay	69.373	-81.791
CCNUN325-07	BOLD:ACE8291	MG318343	University of Guelph, Centre for Biodiversity Genomics	Pontoporeiidae	Pontoporeia	Canada	Nunavut	Igloolik	Turton Bay	69.373	-81.791
CCNUN326-07	BOLD:AAG1961	MG310712	University of Guelph, Centre for Biodiversity Genomics	Pontoporeiidae	Pontoporeia	Canada	Nunavut	Igloolik	Turton Bay	69.373	-81.791
CCNUN327-07	BOLD:AAG1961	MG316078	University of Guelph, Centre for Biodiversity Genomics	Pontoporeiidae	Pontoporeia	Canada	Nunavut	Igloolik	Turton Bay	69.373	-81.791
CCNUN328-07	BOLD:AAG1961	MG312379	University of Guelph, Centre for Biodiversity Genomics	Pontoporeiidae	Pontoporeia	Canada	Nunavut	Igloolik	Turton Bay	69.373	-81.791
CCNUN331-07	BOLD:AAC5314	MG312174	University of Guelph, Centre for Biodiversity Genomics	Calliopiidae	Weyprechtia pinguis	Canada	Nunavut	Igloolik		69.373	-81.791
CCNUN332-07	BOLD:AAC5314	MG317857	University of Guelph, Centre for Biodiversity Genomics	Calliopiidae	Weyprechtia pinguis	Canada	Nunavut	Igloolik		69.373	-81.791
CCNUN333-07	BOLD:AAH2660	MG314966	University of Guelph, Centre for Biodiversity Genomics	Ischyroceridae	Ischyrocerus	Canada	Nunavut	Igloolik		69.373	-81.791
CCNUN335-07	BOLD:AAA3651	MG313977	University of Guelph, Centre for Biodiversity Genomics	Gammaridae	Gammarus setosus	Canada	Nunavut	Igloolik	Igloolik Bay	69.373	-81.791
CCNUN344-07	BOLD:AAH2643	MG315597	University of Guelph, Centre for Biodiversity Genomics	Oedicerotidae	Paroediceros lynceus	Canada	Nunavut	Igloolik	Igloolik Bay	69.373	-81.791
CCNUN345-07	BOLD:AAH2644	MG316046	University of Guelph, Centre for Biodiversity Genomics	Oedicerotidae	Paroediceros lynceus	Canada	Nunavut	Igloolik	Fossil Wall	69.373	-81.791
CCNUN346-07	BOLD:ACE5665	MG312353	University of Guelph, Centre for Biodiversity Genomics	Hyperiidae	Hyperoche medusarum	Canada	Nunavut	Igloolik	Igloolik Bay	69.373	-81.791
CCNUN347-07	BOLD:AAB5141	MG319314	University of Guelph, Centre for Biodiversity Genomics	Hyperiidae	Hyperoche medusarum	Canada	Nunavut	Igloolik	Igloolik Bay	69.373	-81.791
CCNUN348-07	BOLD:AAB5141	MG311433	University of Guelph, Centre for Biodiversity Genomics	Hyperiidae	Hyperoche medusarum	Canada	Nunavut	Igloolik	Igloolik Bay	69.373	-81.791
CCNUN349-07	BOLD:AAB5141	MG315923	University of Guelph, Centre for Biodiversity Genomics	Hyperiidae	Hyperoche medusarum	Canada	Nunavut	Igloolik	Igloolik Bay	69.373	-81.791
CCNUN350-07	BOLD:AAB5141	MG315843	University of Guelph, Centre for Biodiversity Genomics	Hyperiidae	Hyperoche medusarum	Canada	Nunavut	Igloolik	Igloolik Bay	69.373	-81.791
CCNUN351-07	BOLD:ACE5665	MG312041	University of Guelph, Centre for Biodiversity Genomics	Hyperiidae	Hyperoche medusarum	Canada	Nunavut	Igloolik	Igloolik Bay	69.373	-81.791
CCNUN352-07	BOLD:ACE5665	MG311021	University of Guelph, Centre for Biodiversity Genomics	Hyperiidae	Hyperoche medusarum	Canada	Nunavut	Igloolik	Igloolik Bay	69.373	-81.791
CCNUN353-07	BOLD:ACE5665	MG316631	University of Guelph, Centre for Biodiversity Genomics	Hyperiidae	Hyperoche medusarum	Canada	Nunavut	Igloolik	Igloolik Bay	69.373	-81.791
CCNUN354-07	BOLD:AAA8860	MG314150	University of Guelph, Centre for Biodiversity Genomics	Epimeriidae	Paramphithoe hystrix	Canada	Nunavut	Igloolik	Igloolik Bay	69.373	-81.791
CCNUN355-07	BOLD:AAA8860	MG319922	University of Guelph, Centre for Biodiversity Genomics	Epimeriidae	Paramphithoe hystrix	Canada	Nunavut	Igloolik	Igloolik Bay	69.373	-81.791
CCNUN357-07	BOLD:ACE5665	MG316477	University of Guelph, Centre for Biodiversity Genomics	Hyperiidae	Hyperoche medusarum	Canada	Nunavut	Igloolik	Igloolik Bay	69.373	-81.791
CCNUN358-07	BOLD:ACE5665	MG312778	University of Guelph, Centre for Biodiversity Genomics	Hyperiidae	Hyperoche medusarum	Canada	Nunavut	Igloolik	Igloolik Bay	69.373	-81.791
CCNUN359-07	BOLD:AAB5141	MG311034	University of Guelph, Centre for Biodiversity Genomics	Hyperiidae	Hyperoche medusarum	Canada	Nunavut	Igloolik	Igloolik Bay	69.373	-81.791
CCNUN360-07	BOLD:AAB5141	MG310838	University of Guelph, Centre for Biodiversity Genomics	Hyperiidae	Hyperoche medusarum	Canada	Nunavut	Igloolik	Igloolik Bay	69.373	-81.791
CCNUN361-07	BOLD:AAB5141	MG312237	University of Guelph, Centre for Biodiversity Genomics	Hyperiidae	Hyperoche medusarum	Canada	Nunavut	Igloolik	Igloolik Bay	69.373	-81.791
CCNUN362-07	BOLD:AAB5141	MG310641	University of Guelph, Centre for Biodiversity Genomics	Hyperiidae	Hyperoche medusarum	Canada	Nunavut	Igloolik	Igloolik Bay	69.373	-81.791
CCNUN363-07	BOLD:ACE5665	MG318741	University of Guelph, Centre for Biodiversity Genomics	Hyperiidae	Hyperoche medusarum	Canada	Nunavut	Igloolik	Igloolik Bay	69.373	-81.791
CCNUN364-07	BOLD:ACE5665	MG318779	University of Guelph, Centre for Biodiversity Genomics	Hyperiidae	Hyperoche medusarum	Canada	Nunavut	Igloolik	Igloolik Bay	69.373	-81.791
CCNUN365-07	BOLD:AAB5141	MG317318	University of Guelph, Centre for Biodiversity Genomics	Hyperiidae	Hyperoche medusarum	Canada	Nunavut	Igloolik	Igloolik Bay	69.373	-81.791
CCNUN366-07	BOLD:AAA9152	MG315722	University of Guelph, Centre for Biodiversity Genomics	Uristidae	Anonyx nugax	Canada	Nunavut	Igloolik	Igloolik Bay	69.373	-81.791
CCNUN367-07	BOLD:AAG1960	MG310757	University of Guelph, Centre for Biodiversity Genomics	Pontoporeiidae	Pontoporeia	Canada	Nunavut	Igloolik	Turton Bay	69.373	-81.791
CCNUN368-07	BOLD:AAH2644	MG316099	University of Guelph, Centre for Biodiversity Genomics	Oedicerotidae	Paroediceros lynceus	Canada	Nunavut	Igloolik	Turton Bay	69.373	-81.791
CCNUN371-07	BOLD:AAA9157		University of Guelph, Centre for Biodiversity Genomics	Uristidae	Anonyx cf. laticoxae	Canada	Nunavut	Igloolik	Turton Bay	69.373	-81.791
CCNUN373-07	BOLD:AAA1262	MG314961	University of Guelph, Centre for Biodiversity Genomics	Gammaridae	Gammarus oceanicus	Canada	Manitoba	Churchill	16 km E Churchill, Bird Cove, Rock Bluff A	58.773	-93.842
CCNUN374-07	BOLD:ACE3105	MG313784	University of Guelph, Centre for Biodiversity Genomics	Gammaridae	Gammarus setosus	Canada	Manitoba	Churchill	16 km E Churchill, Bird Cove, Rock Bluff A	58.773	-93.842
CCNUN378-07	BOLD:ACE3105	MG315823	University of Guelph, Centre for Biodiversity Genomics	Gammaridae	Gammarus setosus	Canada	Manitoba	Churchill	16 km E Churchill, Bird Cove, Rock Bluff A	58.773	-93.842
CCNUN381-07	BOLD:ACE3105	MG311352	University of Guelph, Centre for Biodiversity Genomics	Gammaridae	Gammarus setosus	Canada	Manitoba	Churchill	16 km E Churchill, Bird Cove, Rock Bluff A	58.773	-93.842
CCNUN383-07	BOLD:AAA9543	MG313974	University of Guelph, Centre for Biodiversity Genomics	Uristidae	Onisimus litoralis	Canada	Manitoba	Churchill	16 km E Churchill, Bird Cove, Rock Bluff A	58.773	-93.842
CCNUN384-07	BOLD:AAG0657	MG312140	University of Guelph, Centre for Biodiversity Genomics	Calliopiidae	Calliopius	Canada	Manitoba	Churchill	16 km E Churchill, Bird Cove, Rock Bluff C	58.773	-93.842
CCNUN385-07	BOLD:AAG0657	MG313964	University of Guelph, Centre for Biodiversity Genomics	Calliopiidae	Calliopius	Canada	Manitoba	Churchill	16 km E Churchill, Bird Cove, Rock Bluff C	58.773	-93.842
CCNUN386-07	BOLD:AAG0657	MG312823	University of Guelph, Centre for Biodiversity Genomics	Calliopiidae	Calliopius	Canada	Manitoba	Churchill	16 km E Churchill, Bird Cove, Rock Bluff C	58.773	-93.842
CCNUN387-07	BOLD:AAG0657	MG314335	University of Guelph, Centre for Biodiversity Genomics	Calliopiidae	Calliopius	Canada	Manitoba	Churchill	16 km E Churchill, Bird Cove, Rock Bluff C	58.773	-93.842
CCNUN388-07	BOLD:AAG0657	MG318473	University of Guelph, Centre for Biodiversity Genomics	Calliopiidae	Calliopius	Canada	Manitoba	Churchill	16 km E Churchill, Bird Cove, Rock Bluff C	58.773	-93.842
CCNUN389-07	BOLD:AAG0657	MG320652	University of Guelph, Centre for Biodiversity Genomics	Calliopiidae	Calliopius	Canada	Manitoba	Churchill	16 km E Churchill, Bird Cove, Rock Bluff C	58.773	-93.842
CCNUN390-07	BOLD:AAG0657	MG320924	University of Guelph, Centre for Biodiversity Genomics	Calliopiidae	Calliopius	Canada	Manitoba	Churchill	16 km E Churchill, Bird Cove, Rock Bluff C	58.773	-93.842
CCNUN391-07	BOLD:AAB3743	MG317247	University of Guelph, Centre for Biodiversity Genomics	Gammaridae	Gammarus finmarchicus	Canada	New Brunswick			46.85	-64.737
CCNUN394-07	BOLD:AAB3743	MG316325	University of Guelph, Centre for Biodiversity Genomics	Gammaridae	Gammarus finmarchicus	Canada	New Brunswick			46.85	-64.737
CCNUN395-07	BOLD:AAB3743	MG311718	University of Guelph, Centre for Biodiversity Genomics	Gammaridae	Gammarus finmarchicus	Canada	New Brunswick			46.85	-64.737
CCNUN396-07	BOLD:AAB3743	MG316192	University of Guelph, Centre for Biodiversity Genomics	Gammaridae	Gammarus finmarchicus	Canada	New Brunswick			46.85	-64.737
CCNUN397-07	BOLD:AAB3743	MG312072	University of Guelph, Centre for Biodiversity Genomics	Gammaridae	Gammarus finmarchicus	Canada	New Brunswick			46.85	-64.737
CCNUN398-07	BOLD:AAB3743	MG318690	University of Guelph, Centre for Biodiversity Genomics	Gammaridae	Gammarus finmarchicus	Canada	New Brunswick			46.85	-64.737
CCNUN399-07	BOLD:AAB3743	MG321088	University of Guelph, Centre for Biodiversity Genomics	Gammaridae	Gammarus finmarchicus	Canada	New Brunswick			46.85	-64.737
CCNUN400-07	BOLD:AAB3743	MG313810	University of Guelph, Centre for Biodiversity Genomics	Gammaridae	Gammarus finmarchicus	Canada	New Brunswick			46.85	-64.737
CCNUN446-08	BOLD:AAD2416	MG317465	University of Guelph, Centre for Biodiversity Genomics	Caprellidae	Aeginina longicornis	Canada	Nunavut	Devon Island	Cape Riley	74.673	-91.702
CCNUN447-08	BOLD:AAB6578	MG312614	University of Guelph, Centre for Biodiversity Genomics	Gammaracanthidae	Gammaracanthus loricatus	Canada	Nunavut	Resolute	Resolute Bay	75.083	-94.857
CCNUN449-08	BOLD:AAC9713	JQ412483	University of Guelph, Centre for Biodiversity Genomics	Eusiridae	Eusirus cuspidatus	Canada	Nunavut	Resolute	Resolute Bay	75.083	-94.857
CCNUN451-08	BOLD:AAG7216	MG316244	University of Guelph, Centre for Biodiversity Genomics	Calliopiidae	Apherusa glacialis	Canada	Nunavut	Resolute	Resolute Bay	75.083	-94.857
CCNUN452-08	BOLD:AAB6578	MG317189	University of Guelph, Centre for Biodiversity Genomics	Gammaracanthidae	Gammaracanthus loricatus	Canada	Nunavut	Resolute	Resolute Bay	75.083	-94.857
CCNUN453-08	BOLD:AAB5141	MG312683	University of Guelph, Centre for Biodiversity Genomics	Hyperiidae	Hyperoche medusarum	Canada	Nunavut	Resolute	Resolute Bay	75.083	-94.857
CCNUN454-08	BOLD:AAB2581	MG320029	University of Guelph, Centre for Biodiversity Genomics	Atylidae	Atylus carinatus	Canada	Nunavut	Resolute	Resolute Bay	75.083	-94.857
CCNUN455-08	BOLD:AAA9152	MG312695	University of Guelph, Centre for Biodiversity Genomics	Uristidae	Anonyx nugax	Canada	Nunavut	Resolute	Resolute Bay	75.083	-94.857
CCNUN460-08	BOLD:ABZ4044	MG317730	University of Guelph, Centre for Biodiversity Genomics	Gammaridae	Gammarus setosus	Canada	Nunavut	Resolute	Resolute Bay	75.083	-94.857
CCNUN461-08	BOLD:AAB2581	MG319637	University of Guelph, Centre for Biodiversity Genomics	Atylidae	Atylus carinatus	Canada	Nunavut	Resolute	Resolute Bay	75.083	-94.857
CCNUN466-08	BOLD:AAB9312	MG319744	University of Guelph, Centre for Biodiversity Genomics	Lysianassidae	Orchomenella minuta	Canada	Nunavut	Cornwallis Is.	Resolute Bay	74.684	-94.857
CCNUN469-08	BOLD:AAC5314	MG310776	University of Guelph, Centre for Biodiversity Genomics	Calliopiidae	Weyprechtia pinguis	Canada	Nunavut	Resolute	Resolute Bay	75.083	-94.857
CCNUN470-08	BOLD:AAC5314	MG310702	University of Guelph, Centre for Biodiversity Genomics	Calliopiidae	Weyprechtia pinguis	Canada	Nunavut	Resolute	Resolute Bay	75.083	-94.857
CCNUN477-08	BOLD:AAA9156	MG310541	University of Guelph, Centre for Biodiversity Genomics	Uristidae	Anonyx nugax JMG01	Canada	Nunavut	Resolute	Resolute Bay	75.083	-94.857
CCNUN479-08	BOLD:AAA9152	MG312559	University of Guelph, Centre for Biodiversity Genomics	Uristidae	Anonyx nugax	Canada	Nunavut	Resolute	Resolute Bay	75.083	-94.857
CCNUN480-08	BOLD:AAB2581	MG313354	University of Guelph, Centre for Biodiversity Genomics	Atylidae	Atylus carinatus	Canada	Nunavut	Resolute	Resolute Bay	75.083	-94.857
CCNUN481-08	BOLD:AAB2581	MG319382	University of Guelph, Centre for Biodiversity Genomics	Atylidae	Atylus carinatus	Canada	Nunavut	Resolute	Resolute Bay	75.083	-94.857
CCNUN482-08	BOLD:AAB2581	MG317881	University of Guelph, Centre for Biodiversity Genomics	Atylidae	Atylus carinatus	Canada	Nunavut	Resolute	Resolute Bay	75.083	-94.857
CCNUN486-08	BOLD:AAG0664	MG320331	University of Guelph, Centre for Biodiversity Genomics	Calliopiidae	Calliopiidae	Canada	Nunavut	Resolute	Resolute Bay	75.083	-94.857
CCNUN489-08	BOLD:AAA9152	MG320658	University of Guelph, Centre for Biodiversity Genomics	Uristidae	Anonyx nugax	Canada	Nunavut	Resolute	Resolute Bay	75.083	-94.857
CCNUN490-08	BOLD:AAA9152	MG319644	University of Guelph, Centre for Biodiversity Genomics	Uristidae	Anonyx nugax	Canada	Nunavut	Resolute	Resolute Bay	75.083	-94.857
CCNUN491-08	BOLD:AAA9153	MG314877	University of Guelph, Centre for Biodiversity Genomics	Uristidae	Anonyx sarsi	Canada	Nunavut	Resolute	Resolute Bay	75.083	-94.857
CCNUN492-08	BOLD:ACE3105	MG312669	University of Guelph, Centre for Biodiversity Genomics	Gammaridae	Gammarus setosus	Canada	Nunavut	Devon Island	Truelove Inlet	75.633	-84.567
CCNUN494-08	BOLD:ACE3105	MG317564	University of Guelph, Centre for Biodiversity Genomics	Gammaridae	Gammarus setosus	Canada	Nunavut	Devon Island	Truelove Inlet	75.633	-84.567
CCNUN495-08	BOLD:ACE3105	MG320566	University of Guelph, Centre for Biodiversity Genomics	Gammaridae	Gammarus setosus	Canada	Nunavut	Devon Island	Truelove Inlet	75.633	-84.567
CCNUN496-08	BOLD:ACE3105	MG312262	University of Guelph, Centre for Biodiversity Genomics	Gammaridae	Gammarus setosus	Canada	Nunavut	Devon Island	Truelove Inlet	75.633	-84.567
CCNUN497-08	BOLD:ACE3105	MG315114	University of Guelph, Centre for Biodiversity Genomics	Gammaridae	Gammarus setosus	Canada	Nunavut	Devon Island	Truelove Inlet	75.633	-84.567
CCNUN498-08	BOLD:ACE3105	MG310793	University of Guelph, Centre for Biodiversity Genomics	Gammaridae	Gammarus setosus	Canada	Nunavut	Devon Island	Truelove Inlet	75.633	-84.567
CCNUN499-08	BOLD:ACE3105	MG316512	University of Guelph, Centre for Biodiversity Genomics	Gammaridae	Gammarus setosus	Canada	Nunavut	Devon Island	Truelove Inlet	75.633	-84.567
CCNUN500-08	BOLD:ACE3104	MG320769	University of Guelph, Centre for Biodiversity Genomics	Gammaridae	Gammarus setosus	Canada	Nunavut	Devon Island	Truelove Inlet	75.633	-84.567
CCNUN501-08	BOLD:ACE3105	MG317032	University of Guelph, Centre for Biodiversity Genomics	Gammaridae	Gammarus setosus	Canada	Nunavut	Devon Island	Truelove Inlet	75.633	-84.567
CCNUN502-08	BOLD:AAA7984	MG318041	University of Guelph, Centre for Biodiversity Genomics	Hyperiidae	Themisto libellula	Canada	Nunavut	Resolute	Resolute Bay	75.083	-94.857
CCNUN503-08	BOLD:AAA7984	MG315866	University of Guelph, Centre for Biodiversity Genomics	Hyperiidae	Themisto libellula	Canada	Nunavut	Resolute	Resolute Bay	75.083	-94.857
CCNUN504-08	BOLD:AAA7984	MG313148	University of Guelph, Centre for Biodiversity Genomics	Hyperiidae	Themisto libellula	Canada	Nunavut	Resolute	Resolute Bay	75.083	-94.857
CCNUN505-08	BOLD:AAA7984	MG319316	University of Guelph, Centre for Biodiversity Genomics	Hyperiidae	Themisto libellula	Canada	Nunavut	Resolute	Resolute Bay	75.083	-94.857
CCNUN506-08	BOLD:AAA7984	MG313473	University of Guelph, Centre for Biodiversity Genomics	Hyperiidae	Themisto libellula	Canada	Nunavut	Resolute	Resolute Bay	75.083	-94.857
CCNUN507-08	BOLD:AAA9543	MG314273	University of Guelph, Centre for Biodiversity Genomics	Uristidae	Onisimus litoralis	Canada	Nunavut	Resolute	Resolute Bay	75.083	-94.857
CCNUN508-08	BOLD:AAA9543	MG310666	University of Guelph, Centre for Biodiversity Genomics	Uristidae	Onisimus litoralis	Canada	Nunavut	Resolute	Resolute Bay	75.083	-94.857
CCNUN509-08	BOLD:AAA9543	MG318622	University of Guelph, Centre for Biodiversity Genomics	Uristidae	Onisimus litoralis	Canada	Nunavut	Resolute	Resolute Bay	75.083	-94.857
CCNUN511-08	BOLD:AAA9543	MG312384	University of Guelph, Centre for Biodiversity Genomics	Uristidae	Onisimus litoralis	Canada	Nunavut	Resolute	Resolute Bay	75.083	-94.857
CCNUN512-08	BOLD:ACE3104	MG314082	University of Guelph, Centre for Biodiversity Genomics	Gammaridae	Gammarus setosus	Canada	Nunavut	Resolute	Resolute Bay	75.083	-94.857
CCNUN514-08	BOLD:ACE3105	MG318699	University of Guelph, Centre for Biodiversity Genomics	Gammaridae	Gammarus setosus	Canada	Nunavut	Resolute	Resolute Bay	75.083	-94.857
CCNUN520-08	BOLD:AAA9153	MG310290	University of Guelph, Centre for Biodiversity Genomics	Uristidae	Anonyx sarsi	Canada	Nunavut	Resolute	Resolute Bay	75.083	-94.857
CCNUN521-08	BOLD:AAA9152	MG319982	University of Guelph, Centre for Biodiversity Genomics	Uristidae	Anonyx nugax	Canada	Nunavut	Resolute	Resolute Bay	75.083	-94.857
CCNUN522-08	BOLD:AAA9152	MG317101	University of Guelph, Centre for Biodiversity Genomics	Uristidae	Anonyx nugax	Canada	Nunavut	Resolute	Resolute Bay	75.083	-94.857
CCNUN523-08	BOLD:AAA9152	MG314872	University of Guelph, Centre for Biodiversity Genomics	Uristidae	Anonyx nugax	Canada	Nunavut	Resolute	Resolute Bay	75.083	-94.857
CCNUN524-08	BOLD:AAA9152	MG311262	University of Guelph, Centre for Biodiversity Genomics	Uristidae	Anonyx nugax	Canada	Nunavut	Resolute	Resolute Bay	75.083	-94.857
CCNUN525-08	BOLD:AAA9152	MG311395	University of Guelph, Centre for Biodiversity Genomics	Uristidae	Anonyx nugax	Canada	Nunavut	Resolute	Resolute Bay	75.083	-94.857
CCNUN526-08	BOLD:AAA9152	MG320064	University of Guelph, Centre for Biodiversity Genomics	Uristidae	Anonyx nugax	Canada	Nunavut	Resolute	Resolute Bay	75.083	-94.857
CCNUN527-08	BOLD:AAA9152	MG310507	University of Guelph, Centre for Biodiversity Genomics	Uristidae	Anonyx nugax	Canada	Nunavut	Resolute	Resolute Bay	75.083	-94.857
CCNUN528-08	BOLD:AAA9152	MG318067	University of Guelph, Centre for Biodiversity Genomics	Uristidae	Anonyx nugax	Canada	Nunavut	Resolute	Resolute Bay	75.083	-94.857
CCNUN529-08	BOLD:AAA9152	MG311150	University of Guelph, Centre for Biodiversity Genomics	Uristidae	Anonyx nugax	Canada	Nunavut	Resolute	Resolute Bay	75.083	-94.857
CCNUN530-08	BOLD:AAA9153	MG318241	University of Guelph, Centre for Biodiversity Genomics	Uristidae	Anonyx sarsi	Canada	Nunavut	Resolute	Resolute Bay	75.083	-94.857
CCNUN531-08	BOLD:AAA9152	MG315709	University of Guelph, Centre for Biodiversity Genomics	Uristidae	Anonyx nugax	Canada	Nunavut	Resolute	Resolute Bay	75.083	-94.857
CCNUN532-08	BOLD:AAA9152	MG313013	University of Guelph, Centre for Biodiversity Genomics	Uristidae	Anonyx nugax	Canada	Nunavut	Resolute	Resolute Bay	75.083	-94.857
CCNUN533-08	BOLD:AAA9152	MG315042	University of Guelph, Centre for Biodiversity Genomics	Uristidae	Anonyx nugax	Canada	Nunavut	Resolute	Resolute Bay	75.083	-94.857
CCNUN535-08	BOLD:AAB2581	MG318253	University of Guelph, Centre for Biodiversity Genomics	Atylidae	Atylus carinatus	Canada	Nunavut	Resolute	Resolute Bay	75.083	-94.857
CCNUN536-08	BOLD:AAA9543	MG319725	University of Guelph, Centre for Biodiversity Genomics	Uristidae	Onisimus litoralis	Canada	Nunavut	Resolute	Resolute Bay	75.083	-94.857
CCNUN538-08	BOLD:AAB9312	MG311347	University of Guelph, Centre for Biodiversity Genomics	Lysianassidae	Orchomenella minuta	Canada	Nunavut	Resolute	Resolute Bay	75.083	-94.857
CCNUN539-08	BOLD:AAB6578	MG316358	University of Guelph, Centre for Biodiversity Genomics	Gammaracanthidae	Gammaracanthus loricatus	Canada	Nunavut	Resolute	Resolute Bay	75.083	-94.857
CCNUN540-08	BOLD:AAB6578	MG313462	University of Guelph, Centre for Biodiversity Genomics	Gammaracanthidae	Gammaracanthus loricatus	Canada	Nunavut	Resolute	Resolute Bay	75.083	-94.857
CCNUN542-08	BOLD:ACE8291	MG314570	University of Guelph, Centre for Biodiversity Genomics	Pontoporeiidae	Pontoporeia	Canada	Nunavut	Resolute	Resolute Bay	75.083	-94.857
CCNUN543-08	BOLD:ACE8291	MG310721	University of Guelph, Centre for Biodiversity Genomics	Pontoporeiidae	Pontoporeia	Canada	Nunavut	Resolute	Resolute Bay	75.083	-94.857
CCNUN545-08	BOLD:ACE6176	MG319460	University of Guelph, Centre for Biodiversity Genomics	Pontoporeiidae	Pontoporeia	Canada	Nunavut	Resolute	Resolute Bay	75.083	-94.857
CCNUN546-08	BOLD:ACE8291	MG310408	University of Guelph, Centre for Biodiversity Genomics	Pontoporeiidae	Pontoporeia	Canada	Nunavut	Resolute	Resolute Bay	75.083	-94.857
CCNUN550-08	BOLD:ACE8291	MG312208	University of Guelph, Centre for Biodiversity Genomics	Pontoporeiidae	Pontoporeia	Canada	Nunavut	Resolute	Resolute Bay	75.083	-94.857
CCNUN552-08	BOLD:ACE8291	MG319166	University of Guelph, Centre for Biodiversity Genomics	Pontoporeiidae	Pontoporeia	Canada	Nunavut	Resolute	Resolute Bay	75.083	-94.857
CCNUN557-08	BOLD:AAF5332	MG311811	University of Guelph, Centre for Biodiversity Genomics		Amphipoda	Canada	Nunavut	Resolute	Resolute Bay	75.083	-94.857
CCNUN558-08	BOLD:AAG0218	MG310789	University of Guelph, Centre for Biodiversity Genomics	Melitidae	Melita dentata	Canada	Nunavut	Resolute	Resolute Bay	75.083	-94.857
CCNUN559-08	BOLD:AAD2416	MG318652	University of Guelph, Centre for Biodiversity Genomics	Caprellidae	Aeginina longicornis	Canada	Nunavut	Igloolik	Turton Bay	69.372	-81.791
CCNUN560-08	BOLD:AAD2416	MG320851	University of Guelph, Centre for Biodiversity Genomics	Caprellidae	Aeginina longicornis	Canada	Nunavut	Igloolik	Turton Bay	69.372	-81.791
CCNUN561-08	BOLD:AAD2416	MG317548	University of Guelph, Centre for Biodiversity Genomics	Caprellidae	Aeginina longicornis	Canada	Nunavut	Igloolik	Turton Bay	69.372	-81.791
CCNUN562-08	BOLD:AAD2416	MG317441	University of Guelph, Centre for Biodiversity Genomics	Caprellidae	Aeginina longicornis	Canada	Nunavut	Igloolik	Turton Bay	69.372	-81.791
CCNUN563-08	BOLD:AAD2416	MG318235	University of Guelph, Centre for Biodiversity Genomics	Caprellidae	Aeginina longicornis	Canada	Nunavut	Igloolik	Turton Bay	69.372	-81.791
CCNUN564-08	BOLD:AAD2416	MG314660	University of Guelph, Centre for Biodiversity Genomics	Caprellidae	Aeginina longicornis	Canada	Nunavut	Igloolik	Turton Bay	69.372	-81.791
CCNUN572-08	BOLD:AAH2644	MG316090	University of Guelph, Centre for Biodiversity Genomics	Oedicerotidae	Paroediceros lynceus	Canada	Nunavut	Resolute	Resolute Bay	75.083	-94.857
CCNUN573-08	BOLD:AAH2644	MG320256	University of Guelph, Centre for Biodiversity Genomics	Oedicerotidae	Paroediceros lynceus	Canada	Nunavut	Resolute	Resolute Bay	75.083	-94.857
CCNUN574-08	BOLD:AAH2644	MG318333	University of Guelph, Centre for Biodiversity Genomics	Oedicerotidae	Paroediceros lynceus	Canada	Nunavut	Resolute	Resolute Bay	75.083	-94.857
CCNUN575-08	BOLD:ABY9118	MG313160	University of Guelph, Centre for Biodiversity Genomics	Oedicerotidae	Paroediceros	Canada	Nunavut	Resolute	Resolute Bay	75.083	-94.857
CCNUN576-08	BOLD:ABY9118	MG315970	University of Guelph, Centre for Biodiversity Genomics	Oedicerotidae	Paroediceros	Canada	Nunavut	Resolute	Resolute Bay	75.083	-94.857
CCNUN577-08	BOLD:ABY9118	MG315418	University of Guelph, Centre for Biodiversity Genomics	Oedicerotidae	Paroediceros	Canada	Nunavut	Resolute	Resolute Bay	75.083	-94.857
CCNUN578-08	BOLD:AAH2644	MG315857	University of Guelph, Centre for Biodiversity Genomics	Oedicerotidae	Paroediceros lynceus	Canada	Nunavut	Resolute	Resolute Bay	75.083	-94.857
CCNUN579-08	BOLD:AAH2644	MG316608	University of Guelph, Centre for Biodiversity Genomics	Oedicerotidae	Paroediceros lynceus	Canada	Nunavut	Resolute	Resolute Bay	75.083	-94.857
CCNUN580-08	BOLD:AAH2644	MG319323	University of Guelph, Centre for Biodiversity Genomics	Oedicerotidae	Paroediceros lynceus	Canada	Nunavut	Resolute	Resolute Bay	75.083	-94.857
CCNUN581-08	BOLD:AAG1960	MG315250	University of Guelph, Centre for Biodiversity Genomics	Pontoporeiidae	Pontoporeia	Canada	Nunavut	Resolute	Resolute Bay	75.083	-94.857
CCNUN582-08	BOLD:AAH2644	MG319952	University of Guelph, Centre for Biodiversity Genomics	Oedicerotidae	Paroediceros lynceus	Canada	Nunavut	Resolute	Resolute Bay	75.083	-94.857
CCNUN583-08	BOLD:AAA7984	MG316932	University of Guelph, Centre for Biodiversity Genomics	Hyperiidae	Themisto libellula	Canada	Nunavut	Resolute	Resolute Bay	75.083	-94.857
CCNUN584-08	BOLD:AAA7984	MG320536	University of Guelph, Centre for Biodiversity Genomics	Hyperiidae	Themisto libellula	Canada	Nunavut	Resolute	Resolute Bay	75.083	-94.857
CCNUN590-08	BOLD:AAA9543	MG316312	University of Guelph, Centre for Biodiversity Genomics	Uristidae	Onisimus litoralis	Canada	Nunavut	Resolute	Resolute Bay	75.083	-94.857
CCNUN591-08	BOLD:AAA9543	MG315985	University of Guelph, Centre for Biodiversity Genomics	Uristidae	Onisimus litoralis	Canada	Nunavut	Resolute	Resolute Bay	75.083	-94.857
CCNUN592-08	BOLD:AAG7225	MG314313	University of Guelph, Centre for Biodiversity Genomics	Calliopiidae	Apherusa glacialis	Canada	Nunavut	Resolute	Resolute Bay	75.083	-94.857
CCNUN593-08	BOLD:AAG7109	MG317763	University of Guelph, Centre for Biodiversity Genomics	Calliopiidae	Apherusa cf. glacialis	Canada	Nunavut	Resolute	Resolute Bay	75.083	-94.857
CCNUN594-08	BOLD:AAA9154	MG316996	University of Guelph, Centre for Biodiversity Genomics	Uristidae	Anonyx makarovi	Canada	Nunavut	Resolute	Resolute Bay	75.083	-94.857
CCNUN595-08	BOLD:AAA9156	MG317182	University of Guelph, Centre for Biodiversity Genomics	Uristidae	Anonyx nugax JMG01	Canada	Nunavut	Resolute	Resolute Bay	75.083	-94.857
CCNUN596-08	BOLD:AAA9154	MG318377	University of Guelph, Centre for Biodiversity Genomics	Uristidae	Anonyx makarovi	Canada	Nunavut	Resolute	Resolute Bay	75.083	-94.857
CCNUN597-08	BOLD:AAH2645	MG311937	University of Guelph, Centre for Biodiversity Genomics	Oedicerotidae	Oedicerotidae	Canada	Nunavut	Resolute	Resolute Bay	75.083	-94.857
CCNUN604-08	BOLD:AAG7234	MG317164	University of Guelph, Centre for Biodiversity Genomics	Stenothoidae	Stenothoidae	Canada	Nunavut	Igloolik		69.373	-81.791
CCNUN605-08	BOLD:AAC5063	MG320409	University of Guelph, Centre for Biodiversity Genomics	Ischyroceridae	Ischyrocerus anguipes	Canada	Nunavut	Igloolik		69.373	-81.791
CCNUN612-08	BOLD:AAA7984	MG318650	University of Guelph, Centre for Biodiversity Genomics	Hyperiidae	Themisto libellula	Canada	Nunavut	Resolute	Barrow Strait	75.083	-94.857
CCNUN613-08	BOLD:AAA7984	MG314490	University of Guelph, Centre for Biodiversity Genomics	Hyperiidae	Themisto libellula	Canada	Nunavut	Resolute	Barrow Strait	75.083	-94.857
CCNUN614-08	BOLD:AAH2657	MG319301	University of Guelph, Centre for Biodiversity Genomics	Oedicerotidae	Rostroculodes borealis	Canada	Nunavut	Resolute	Barrow Strait	75.083	-94.857
CCNUN615-08	BOLD:AAH2658	MG314522	University of Guelph, Centre for Biodiversity Genomics	Oedicerotidae	Rostroculodes borealis	Canada	Nunavut	Resolute	Barrow Strait	75.083	-94.857
CCNUN616-08	BOLD:AAH2657	MG320876	University of Guelph, Centre for Biodiversity Genomics	Oedicerotidae	Rostroculodes borealis	Canada	Nunavut	Resolute	Barrow Strait	75.083	-94.857
CCNUN617-08	BOLD:AAA7984	MG313917	University of Guelph, Centre for Biodiversity Genomics	Hyperiidae	Themisto libellula	Canada	Nunavut	Resolute	Barrow Strait	75.083	-94.857
CCNUN620-08	BOLD:AAC1844	JQ412491	University of Guelph, Centre for Biodiversity Genomics	Eusiridae	Rhachotropis inflata	Canada	Nunavut	Resolute	Barrow Strait	75.083	-94.857
CCNUN621-08	BOLD:AAC1844	JQ412492	University of Guelph, Centre for Biodiversity Genomics	Eusiridae	Rhachotropis inflata	Canada	Nunavut	Resolute	Barrow Strait	75.083	-94.857
CCNUN622-08	BOLD:AAC1844	JQ412493	University of Guelph, Centre for Biodiversity Genomics	Eusiridae	Rhachotropis inflata	Canada	Nunavut	Resolute	Barrow Strait	75.083	-94.857
CCNUN624-08	BOLD:AAG7235	MG320145	University of Guelph, Centre for Biodiversity Genomics	Lysianassidae	Schisturella pulchra	Canada	Nunavut	Resolute	Barrow Strait	75.083	-94.857
CHOCR001-11	BOLD:AAJ2842		Universite du Quebec a Rimouski	Oedicerotidae	Oedicerotidae	Canada		Northwest Passage		72.0497	-119.77
CHOCR002-11	BOLD:AAJ2842		Universite du Quebec a Rimouski	Oedicerotidae	Oedicerotidae	Canada		Northwest Passage		72.0497	-119.77
CHOCR004-11	BOLD:AAJ2842		Universite du Quebec a Rimouski	Oedicerotidae	Oedicerotidae	Canada		Northwest Passage		72.0497	-119.77
CHOCR005-11	BOLD:AAB3310		Universite du Quebec a Rimouski	Eusiridae	Rhachotropis aculeata	Canada		Northwest Passage		72.0497	-119.77
CHOCR006-11	BOLD:AAI4541		Universite du Quebec a Rimouski	Ampeliscidae	Ampelisca eschrichtii	Canada		Northwest Passage		72.0497	-119.77
CHOCR007-11	BOLD:AAI4541		Universite du Quebec a Rimouski	Ampeliscidae	Ampelisca eschrichtii	Canada		Northwest Passage		72.0497	-119.77
CHOCR008-11	BOLD:AAA9156		Universite du Quebec a Rimouski	Uristidae	Anonyx nugax JMG01	Canada		Northwest Passage		72.0497	-119.77
CHOCR009-11	BOLD:AAA9156		Universite du Quebec a Rimouski	Uristidae	Anonyx nugax JMG01	Canada		Northwest Passage		72.0497	-119.77
CHOCR010-11	BOLD:ACF5300		Universite du Quebec a Rimouski	Ampeliscidae	Ampelisca eschrichtii	Canada		Northwest Passage		72.0497	-119.77
CHOCR011-11	BOLD:AAI4541		Universite du Quebec a Rimouski	Ampeliscidae	Ampelisca eschrichtii	Canada		Northwest Passage		72.0497	-119.77
CHOCR013-11	BOLD:AAI4541		Universite du Quebec a Rimouski	Ampeliscidae	Ampelisca eschrichtii	Canada		Northwest Passage		72.0497	-119.77
CHOCR014-11	BOLD:AAI4541		Universite du Quebec a Rimouski	Ampeliscidae	Ampelisca eschrichtii	Canada		Northwest Passage		72.0497	-119.77
CHOCR015-11	BOLD:AAI4541		Universite du Quebec a Rimouski	Ampeliscidae	Ampelisca eschrichtii	Canada		Northwest Passage		72.0497	-119.77
CHOCR016-11	BOLD:AAV5048		Universite du Quebec a Rimouski	Ampeliscidae	Byblis frigidus	Canada		Northwest Passage		72.0497	-119.77
CHOCR017-11	BOLD:AAA9156		Universite du Quebec a Rimouski	Uristidae	Anonyx nugax JMG01	Canada		Northwest Passage		72.0497	-119.77
CHOCR018-11	BOLD:ACF5300		Universite du Quebec a Rimouski	Ampeliscidae	Ampelisca eschrichtii	Canada		Northwest Passage		72.0497	-119.77
CHOCR020-11	BOLD:AAA9156		Universite du Quebec a Rimouski	Uristidae	Anonyx nugax JMG01	Canada		Hudson Bay		56.7967	-80.8392
CHOCR021-11	BOLD:AAA7984		Universite du Quebec a Rimouski	Hyperiidae	Themisto libellula	Canada		Hudson Bay		56.7967	-80.8392
CHOCR026-11	BOLD:AAA9152		Universite du Quebec a Rimouski	Uristidae	Anonyx nugax	Canada		Hudson Bay		57.2493	-88.8845
CHOCR027-11	BOLD:AAA9152		Universite du Quebec a Rimouski	Uristidae	Anonyx nugax	Canada		Hudson Bay		57.2493	-88.8845
CHOCR028-11	BOLD:AAA9152		Universite du Quebec a Rimouski	Uristidae	Anonyx nugax	Canada		Hudson Bay		57.2493	-88.8845
CHOCR030-11	BOLD:AAA9152		Universite du Quebec a Rimouski	Uristidae	Anonyx nugax	Canada		Hudson Bay		57.2493	-88.8845
CHOCR031-11	BOLD:AAA9152		Universite du Quebec a Rimouski	Uristidae	Anonyx nugax	Canada		Hudson Bay		57.2493	-88.8845
CHOCR036-11	BOLD:AAV5047		Universite du Quebec a Rimouski	Ampeliscidae	Ampeliscidae	Canada		Hudson Bay		57.2493	-88.8845
CHOCR040-11	BOLD:AAV5046		Universite du Quebec a Rimouski	Ampeliscidae	Ampelisca eschrichtii	Canada		Hudson Bay		55.6953	-84.902
CHOCR041-11	BOLD:AAA9152		Universite du Quebec a Rimouski	Uristidae	Anonyx nugax	Canada		Hudson Bay		55.6953	-84.902
CHOCR053-11	BOLD:AAA9152		Universite du Quebec a Rimouski	Uristidae	Anonyx nugax	Canada		Hudson Bay		55.6953	-84.902
CHOCR062-11	BOLD:AAG3659		Universite du Quebec a Rimouski	Ampeliscidae	Haploops laevis	Canada		Hudson Bay		55.6953	-84.902
CHOCR065-11	BOLD:AAV5047		Universite du Quebec a Rimouski	Ampeliscidae	Ampeliscidae	Canada		Hudson Bay		55.6953	-84.902
CHOCR067-11	BOLD:AAV5046		Universite du Quebec a Rimouski	Ampeliscidae	Ampelisca eschrichtii	Canada		Hudson Bay		55.6953	-84.902
CHOCR069-11	BOLD:AAV5046		Universite du Quebec a Rimouski	Ampeliscidae	Ampelisca eschrichtii	Canada		Hudson Bay		55.6953	-84.902
CHOCR070-11	BOLD:AAV5047		Universite du Quebec a Rimouski	Ampeliscidae	Ampeliscidae	Canada		Hudson Bay		55.6953	-84.902
CHOCR071-11	BOLD:AAV5046		Universite du Quebec a Rimouski	Ampeliscidae	Ampelisca eschrichtii	Canada		Hudson Bay		55.6953	-84.902
CHOCR076-11	BOLD:AAV5046		Universite du Quebec a Rimouski	Ampeliscidae	Ampelisca eschrichtii	Canada		Hudson Bay		55.6953	-84.902
CHOCR082-11	BOLD:AAU0251		Universite du Quebec a Rimouski	Epimeriidae	Paramphithoe hystrix	Canada		Hudson Bay		56.7967	-80.8392
CHOCR084-11	BOLD:AAG7255		Universite du Quebec a Rimouski	Oedicerotidae	Arrhis phyllonyx	Canada		Hudson Bay		56.7967	-80.8392
CHOCR087-11	BOLD:AAA7984		Universite du Quebec a Rimouski	Hyperiidae	Themisto libellula	Canada		Northwest Passage		70.6302	-123.004
CHOCR088-11	BOLD:AAA7984		Universite du Quebec a Rimouski	Hyperiidae	Themisto libellula	Canada		Northwest Passage		70.6302	-123.004
CHOCR090-11	BOLD:AAA7984		Universite du Quebec a Rimouski	Hyperiidae	Themisto libellula	Canada		Northwest Passage		70.6302	-123.004
CHOCR097-11	BOLD:AAA8859		Universite du Quebec a Rimouski	Epimeriidae	Paramphithoe hystrix	Canada		Northwest Passage		76.2857	-75.9162
CHOCR107-11	BOLD:AAG3659		Universite du Quebec a Rimouski	Ampeliscidae	Haploops laevis	Canada		Hudson Bay		56.7969	-80.8394
CHOCR108-11	BOLD:AAG7255		Universite du Quebec a Rimouski	Oedicerotidae	Arrhis phyllonyx	Canada		Hudson Bay		56.797	-80.8395
CHOCR111-11	BOLD:AAB3310		Universite du Quebec a Rimouski	Eusiridae	Rhachotropis aculeata	Canada		Hudson Bay		57.2493	-88.8845
CHOCR112-11	BOLD:AAB5813		Universite du Quebec a Rimouski	Ampeliscidae	Ampelisca eschrichtii	Canada		Hudson Bay		57.2493	-88.8845
CHOCR113-11	BOLD:AAB3310		Universite du Quebec a Rimouski	Eusiridae	Rhachotropis aculeata	Canada		Hudson Bay		57.2493	-88.8845
CHOCR114-11	BOLD:AAB5813		Universite du Quebec a Rimouski	Ampeliscidae	Ampelisca eschrichtii	Canada		Hudson Bay		57.2493	-88.8845
CHOCR115-11	BOLD:AAB3310		Universite du Quebec a Rimouski	Eusiridae	Rhachotropis aculeata	Canada		Hudson Bay		57.2493	-88.8845
CHOCR118-11	BOLD:AAB3310		Universite du Quebec a Rimouski	Eusiridae	Rhachotropis aculeata	Canada		Hudson Bay		57.2493	-88.8845
CHOCR119-11	BOLD:AAA9152		Universite du Quebec a Rimouski	Uristidae	Anonyx nugax	Canada		Hudson Bay		57.2493	-88.8845
CHOCR120-11	BOLD:AAB3310		Universite du Quebec a Rimouski	Eusiridae	Rhachotropis aculeata	Canada		Hudson Bay		57.2493	-88.8845
CHOCR123-11	BOLD:AAB3310		Universite du Quebec a Rimouski	Eusiridae	Rhachotropis aculeata	Canada		Hudson Bay		57.2493	-88.8845
CHOCR125-11	BOLD:ACM1655		Universite du Quebec a Rimouski	Ampeliscidae	Ampeliscidae	Canada		Hudson Bay		57.2493	-88.8845
CHOCR126-11	BOLD:AAB3310		Universite du Quebec a Rimouski	Eusiridae	Rhachotropis aculeata	Canada		Hudson Bay		57.2493	-88.8845
CHOCR127-11	BOLD:AAB3310		Universite du Quebec a Rimouski	Eusiridae	Rhachotropis aculeata	Canada		Hudson Bay		57.2493	-88.8845
CHOCR128-11	BOLD:AAB3310		Universite du Quebec a Rimouski	Eusiridae	Rhachotropis aculeata	Canada		Hudson Bay		57.2493	-88.8845
CHOCR130-11	BOLD:AAB5813		Universite du Quebec a Rimouski	Ampeliscidae	Ampelisca eschrichtii	Canada		Hudson Bay		57.2493	-88.8845
CHOCR133-11	BOLD:AAG3659		Universite du Quebec a Rimouski	Ampeliscidae	Haploops laevis	Canada		Hudson Bay		55.6953	-84.902
CHOCR134-11	BOLD:AAG3659		Universite du Quebec a Rimouski	Ampeliscidae	Haploops laevis	Canada		Hudson Bay		55.6953	-84.902
CHOCR136-11	BOLD:AAG3658		Universite du Quebec a Rimouski	Ampeliscidae	Ampeliscidae	Canada		Hudson Bay		55.6953	-84.902
CHOCR138-11	BOLD:ACM1686		Universite du Quebec a Rimouski	Ampeliscidae	Ampeliscidae	Canada		Hudson Bay		55.6953	-84.902
CHOCR152-11	BOLD:AAV1480		Universite du Quebec a Rimouski	Uristidae	Onisimus sp.	Canada		Hudson Bay		55.6953	-84.902
CHOCR155-11	BOLD:AAG3658		Universite du Quebec a Rimouski	Ampeliscidae	Ampeliscidae	Canada		Hudson Bay		55.6953	-84.902
CHOCR156-11	BOLD:AAG3659		Universite du Quebec a Rimouski	Ampeliscidae	Haploops laevis	Canada		Hudson Bay		55.6953	-84.902
CHOCR168-11	BOLD:AAI4540		Universite du Quebec a Rimouski	Lysianassidae	Paratryphosites abyssi	Canada		Northwest Passage		76.2857	-75.9162
CHOCR170-11	BOLD:AAJ1299		Universite du Quebec a Rimouski	Lysianassidae	Lepidepecreum umbo	Canada		Northwest Passage		76.2857	-75.9162
CHOCR171-11	BOLD:AAV5046		Universite du Quebec a Rimouski	Ampeliscidae	Ampelisca eschrichtii	Canada		Northwest Passage		76.2857	-75.9162
CHOCR172-11	BOLD:AAV4947		Universite du Quebec a Rimouski	Stegocephalidae	Stegocephalidae	Canada		Northwest Passage		76.2857	-75.9162
CHOCR174-11	BOLD:AAV7645		Universite du Quebec a Rimouski	Uristidae	Anonyx debruyni	Canada		Northwest Passage		76.2857	-75.9162
CHOCR175-11	BOLD:AAV4947		Universite du Quebec a Rimouski	Stegocephalidae	Stegocephalidae	Canada		Northwest Passage		76.2857	-75.9162
CHOCR182-11	BOLD:AAG3659		Universite du Quebec a Rimouski	Ampeliscidae	Haploops laevis	Canada		Hudson Bay		55.6953	-84.902
CHOCR185-11	BOLD:ACM1655		Universite du Quebec a Rimouski	Ampeliscidae	Ampeliscidae	Canada		Hudson Bay		55.6953	-84.902
CHOCR186-11	BOLD:AAG3658		Universite du Quebec a Rimouski	Ampeliscidae	Ampeliscidae	Canada		Hudson Bay		55.6953	-84.902
CHOCR187-11	BOLD:AAG3659		Universite du Quebec a Rimouski	Ampeliscidae	Haploops laevis	Canada		Hudson Bay		55.6953	-84.902
CHOCR190-11	BOLD:ACM1686		Universite du Quebec a Rimouski	Ampeliscidae	Ampeliscidae	Canada		Hudson Bay		55.6953	-84.902
CHOCR270-11	BOLD:AAA9152		Universite du Quebec a Rimouski	Uristidae	Anonyx nugax	Canada		Hudson Bay		57.2493	-88.8845
CHOCR271-11	BOLD:AAA9152		Universite du Quebec a Rimouski	Uristidae	Anonyx nugax	Canada		Hudson Bay		57.2493	-88.8845
CHOCR272-11	BOLD:AAA9152		Universite du Quebec a Rimouski	Uristidae	Anonyx nugax	Canada		Hudson Bay		57.2493	-88.8845
CHOCR273-11	BOLD:AAA9152		Universite du Quebec a Rimouski	Uristidae	Anonyx nugax	Canada		Hudson Bay		57.2493	-88.8845
CHOCR281-11	BOLD:AAA7984		Universite du Quebec a Rimouski	Hyperiidae	Themisto libellula	Canada		Beaufort Sea
CHOCR282-11	BOLD:AAA7984		Universite du Quebec a Rimouski	Hyperiidae	Themisto libellula	Canada		Beaufort Sea
CHONE093-11	BOLD:AAA9156		University of Guelph, Centre for Biodiversity Genomics	Uristidae	Anonyx nugax JMG01	Canada		Baffin Bay		76.285	-75.915
CHONE108-11	BOLD:AAA8859		University of Guelph, Centre for Biodiversity Genomics	Epimeriidae	Paramphithoe hystrix	Canada		Baffin Bay		76.217	-74.925
CHONE121-11	BOLD:AAF6000		University of Guelph, Centre for Biodiversity Genomics	Eusiridae	Eusirus holmi	Canada		Baffin Bay
CHONE125-11	BOLD:AAV5048	MG320512	University of Guelph, Centre for Biodiversity Genomics	Ampeliscidae	Byblis frigidus	Canada		Prince of Wales Strait		72.048	-119.768
CHONE126-11	BOLD:AAI4541	MG319888	University of Guelph, Centre for Biodiversity Genomics	Ampeliscidae	Ampelisca eschrichtii	Canada		Prince of Wales Strait		72.048	-119.768
CHONE127-11	BOLD:AAV5048	MG311714	University of Guelph, Centre for Biodiversity Genomics	Ampeliscidae	Byblis frigidus	Canada		Prince of Wales Strait		72.048	-119.768
CHONE128-11	BOLD:AAI4541	MG317858	University of Guelph, Centre for Biodiversity Genomics	Ampeliscidae	Ampelisca eschrichtii	Canada		Prince of Wales Strait		72.048	-119.768
CHONE129-11	BOLD:AAV5048	MG318988	University of Guelph, Centre for Biodiversity Genomics	Ampeliscidae	Byblis frigidus	Canada		Prince of Wales Strait		72.048	-119.768
CHONE131-11	BOLD:AAY6277	MG317940	University of Guelph, Centre for Biodiversity Genomics	Calliopiidae	Calliopiidae	Canada		Prince of Wales Strait		72.048	-119.768
CHONE145-11	BOLD:AAA7984		University of Guelph, Centre for Biodiversity Genomics	Hyperiidae	Themisto libellula	Canada		Amundsen Gulf		70.63	-123.003
CHONE146-11	BOLD:AAA7984		University of Guelph, Centre for Biodiversity Genomics	Hyperiidae	Themisto libellula	Canada		Amundsen Gulf		70.63	-123.003
CRCH013-08	BOLD:AAG7226	MG314889	University of Guelph, Centre for Biodiversity Genomics	Oedicerotidae	Rostroculodes schneideri	Canada	Manitoba	Churchill	14 km SW Churchill, Button Bay	58.805	-94.214
CRCH017-08	BOLD:AAA1262	MG317572	University of Guelph, Centre for Biodiversity Genomics	Gammaridae	Gammarus oceanicus	Canada	Manitoba	Churchill	16 km E Churchill, Bird Cove, Rock Bluff C	58.765	-93.867
CRCH019-08	BOLD:AAA1262	MG316086	University of Guelph, Centre for Biodiversity Genomics	Gammaridae	Gammarus oceanicus	Canada	Manitoba	Churchill	16 km E Churchill, Bird Cove, Rock Bluff C	58.765	-93.867
DQCS146-10	BOLD:AAO8058	MG321169	University of Guelph, Centre for Biodiversity Genomics	Stenothoidae	Stenothoidae	Canada	British Columbia	Bamfield	Wizard Islet	48.8578	-125.159
DQCS152-10	BOLD:AAG0212	MG312168	University of Guelph, Centre for Biodiversity Genomics	Melitidae	Melitidae	Canada	British Columbia	Bamfield	Wizard Islet	48.8578	-125.159
DQCS169-11	BOLD:AAG7136	MG310534	University of Guelph, Centre for Biodiversity Genomics	Hyalidae	Parallorchestes cf. cowani	Canada	British Columbia	Queen Charlotte Islands	Masset	54.033	-132.053
DQCS170-11	BOLD:AAG7136	MG312438	University of Guelph, Centre for Biodiversity Genomics	Hyalidae	Parallorchestes cf. cowani	Canada	British Columbia	Queen Charlotte Islands	Masset	54.033	-132.053
DSMAL010-07	BOLD:AAA1262	MG320243	University of Guelph, Centre for Biodiversity Genomics	Gammaridae	Gammarus oceanicus	Canada	Manitoba	Churchill	16 km E Churchill, Bird Cove, Rock Bluff C	58.768	-93.869
DSMAL011-07	BOLD:AAA1262	MG313881	University of Guelph, Centre for Biodiversity Genomics	Gammaridae	Gammarus oceanicus	Canada	Manitoba	Churchill	16 km E Churchill, Bird Cove, Rock Bluff C	58.768	-93.869
DSMAL022-07	BOLD:AAA1262	MG312273	University of Guelph, Centre for Biodiversity Genomics	Gammaridae	Gammarus oceanicus	Canada	Manitoba	Churchill	16 km E Churchill, Bird Cove, Rock Bluff C	58.768	-93.869
DSMAL034-07	BOLD:AAA1262	MG310586	University of Guelph, Centre for Biodiversity Genomics	Gammaridae	Gammarus oceanicus	Canada	Manitoba	Churchill	16 km E Churchill, Bird Cove, Rock Bluff C	58.768	-93.869
DSMAL035-07	BOLD:ACE3105	MG312374	University of Guelph, Centre for Biodiversity Genomics	Gammaridae	Gammarus setosus	Canada	Manitoba	Churchill	16 km E Churchill, Bird Cove, Rock Bluff C	58.768	-93.869
DSMAL036-07	BOLD:AAA1262	MG313833	University of Guelph, Centre for Biodiversity Genomics	Gammaridae	Gammarus oceanicus	Canada	Manitoba	Churchill	23 km E Churchill, Malcolm Ramsay Lake	58.728	-93.791
DSMAL046-07	BOLD:AAA1262	MG311329	University of Guelph, Centre for Biodiversity Genomics	Gammaridae	Gammarus oceanicus	Canada	Manitoba	Churchill	16 km E Churchill, Bird Cove, Rock Bluff C	58.768	-93.869
DSMAL058-07	BOLD:AAA1262	MG314342	University of Guelph, Centre for Biodiversity Genomics	Gammaridae	Gammarus oceanicus	Canada	Manitoba	Churchill	16 km E Churchill, Bird Cove, Rock Bluff C	58.768	-93.869
DSMAL068-07	BOLD:AAA1262	MG311580	University of Guelph, Centre for Biodiversity Genomics	Gammaridae	Gammarus oceanicus	Canada	Manitoba	Churchill	2 km NW Churchill, Cape Merry	58.788	-94.202
DSMAL082-07	BOLD:AAA1262	MG315769	University of Guelph, Centre for Biodiversity Genomics	Gammaridae	Gammarus oceanicus	Canada	Manitoba	Churchill	16 km E Churchill, Bird Cove, Rock Bluff C	58.768	-93.869
DSMAL083-07	BOLD:ACE3105	MG313736	University of Guelph, Centre for Biodiversity Genomics	Gammaridae	Gammarus setosus	Canada	Manitoba	Churchill	16 km E Churchill, Bird Cove, Rock Bluff C	58.768	-93.869
DSMAL094-07	BOLD:ACE3105	MG316779	University of Guelph, Centre for Biodiversity Genomics	Gammaridae	Gammarus setosus	Canada	Manitoba	Churchill	16 km E Churchill, Bird Cove, Rock Bluff C	58.768	-93.869
DSMAL097-07	BOLD:AAA1262	MG312142	University of Guelph, Centre for Biodiversity Genomics	Gammaridae	Gammarus oceanicus	Canada	Manitoba	Churchill	26 km SE Churchill, Twin Lakes fen	58.634	-93.786
DSMAL098-07	BOLD:AAA1262	MG320450	University of Guelph, Centre for Biodiversity Genomics	Gammaridae	Gammarus oceanicus	Canada	Manitoba	Churchill	26 km SE Churchill, Twin Lakes fen	58.634	-93.786
DSMAL101-07	BOLD:ACE3105	MG317544	University of Guelph, Centre for Biodiversity Genomics	Gammaridae	Gammarus setosus	Canada	Manitoba	Churchill	16 km E Churchill, Bird Cove, Rock Bluff A	58.771	-93.851
DSMAL102-07	BOLD:ACE3105	MG316265	University of Guelph, Centre for Biodiversity Genomics	Gammaridae	Gammarus setosus	Canada	Manitoba	Churchill	16 km E Churchill, Bird Cove, Rock Bluff A	58.771	-93.851
DSMAL105-07	BOLD:AAA9543	MG313247	University of Guelph, Centre for Biodiversity Genomics	Uristidae	Onisimus litoralis	Canada	Manitoba	Churchill	16 km E Churchill, Bird Cove, Rock Bluff C	58.768	-93.869
DSMAL108-07	BOLD:AAA1262	MG314388	University of Guelph, Centre for Biodiversity Genomics	Gammaridae	Gammarus oceanicus	Canada	Manitoba	Churchill	26 km SE Churchill, Twin Lakes fen	58.634	-93.786
DSMAL109-07	BOLD:AAA1262	MG316329	University of Guelph, Centre for Biodiversity Genomics	Gammaridae	Gammarus oceanicus	Canada	Manitoba	Churchill	26 km SE Churchill, Twin Lakes fen	58.634	-93.786
DSMAL112-07	BOLD:AAA1262	MG317513	University of Guelph, Centre for Biodiversity Genomics	Gammaridae	Gammarus oceanicus	Canada	Manitoba	Churchill	16 km E Churchill, Bird Cove, Rock Bluff A	58.771	-93.851
DSMAL119-07	BOLD:ABY7004	MG316713	University of Guelph, Centre for Biodiversity Genomics	Gammaridae	Gammarus setosus	Canada	Manitoba	Churchill	26 km SE Churchill, Twin Lakes fen	58.634	-93.786
DSMAL120-07	BOLD:AAA1262	MG311908	University of Guelph, Centre for Biodiversity Genomics	Gammaridae	Gammarus oceanicus	Canada	Manitoba	Churchill	26 km SE Churchill, Twin Lakes fen	58.634	-93.786
DSMAL123-07	BOLD:ACE3105	MG318051	University of Guelph, Centre for Biodiversity Genomics	Gammaridae	Gammarus setosus	Canada	Manitoba	Churchill	16 km E Churchill, Bird Cove, Rock Bluff A	58.771	-93.851
DSMAL130-07	BOLD:AAA1262	MG319447	University of Guelph, Centre for Biodiversity Genomics	Gammaridae	Gammarus oceanicus	Canada	Manitoba	Churchill	26 km SE Churchill, Twin Lakes fen	58.634	-93.786
DSMAL131-07	BOLD:AAA1262	MG316640	University of Guelph, Centre for Biodiversity Genomics	Gammaridae	Gammarus oceanicus	Canada	Manitoba	Churchill	26 km SE Churchill, Twin Lakes fen	58.634	-93.786
DSMAL140-07	BOLD:ACE3105	MG319249	University of Guelph, Centre for Biodiversity Genomics	Gammaridae	Gammarus setosus	Canada	Manitoba	Churchill	26 km SE Churchill, Twin Lakes fen	58.634	-93.786
DSMAL141-07	BOLD:AAA1262	MG317975	University of Guelph, Centre for Biodiversity Genomics	Gammaridae	Gammarus oceanicus	Canada	Manitoba	Churchill	26 km SE Churchill, Twin Lakes fen	58.634	-93.786
DSMAL148-07	BOLD:AAA9543	MG314009	University of Guelph, Centre for Biodiversity Genomics	Uristidae	Onisimus litoralis	Canada	Manitoba	Churchill	2 km NW Churchill, Cape Merry	58.788	-94.202
DSMAL150-07	BOLD:AAA1262	MG320573	University of Guelph, Centre for Biodiversity Genomics	Gammaridae	Gammarus oceanicus	Canada	Manitoba	Churchill	26 km SE Churchill, Twin Lakes fen	58.634	-93.786
DSMAL151-07	BOLD:AAA1262	MG317735	University of Guelph, Centre for Biodiversity Genomics	Gammaridae	Gammarus oceanicus	Canada	Manitoba	Churchill	26 km SE Churchill, Twin Lakes fen	58.634	-93.786
DSMAL158-07	BOLD:AAA1262	MG320878	University of Guelph, Centre for Biodiversity Genomics	Gammaridae	Gammarus oceanicus	Canada	Manitoba	Churchill	2 km NW Churchill, Cape Merry	58.788	-94.202
DSMAL160-07	BOLD:AAA1262	MG320287	University of Guelph, Centre for Biodiversity Genomics	Gammaridae	Gammarus oceanicus	Canada	Manitoba	Churchill	26 km SE Churchill, Twin Lakes fen	58.634	-93.786
DSMAL161-07	BOLD:ACE3105	MG317404	University of Guelph, Centre for Biodiversity Genomics	Gammaridae	Gammarus setosus	Canada	Manitoba	Churchill	16 km E Churchill, Bird Cove, Rock Bluff C	58.768	-93.869
DSMAL169-07	BOLD:AAG0657	MG315758	University of Guelph, Centre for Biodiversity Genomics	Calliopiidae	Calliopius	Canada	Manitoba	Churchill	13 km E Churchill, Eastern Creek	58.754	-93.949
DSMAL171-07	BOLD:AAA1262	MG311326	University of Guelph, Centre for Biodiversity Genomics	Gammaridae	Gammarus oceanicus	Canada	Manitoba	Churchill	24 km E Churchill, Gordon Point	58.792	-93.751
DSMAL174-07	BOLD:AAA1262	MG312634	University of Guelph, Centre for Biodiversity Genomics	Gammaridae	Gammarus oceanicus	Canada	Manitoba	Churchill	2 km NW Churchill, Cape Merry	58.788	-94.202
ECCRU001-10	BOLD:AAA1262	HM900374	University of Guelph, Centre for Biodiversity Genomics	Gammaridae	Gammarus oceanicus	Canada	Newfoundland and Labrador	Terra Nova NP	Platter`s Beach	48.441	-54.001
ECCRU002-10	BOLD:AAA1262	HQ946115	University of Guelph, Centre for Biodiversity Genomics	Gammaridae	Gammarus oceanicus	Canada	Newfoundland and Labrador	Terra Nova NP	Platter`s Beach	48.441	-54.001
ECCRU003-10	BOLD:AAA2949	HQ946116	University of Guelph, Centre for Biodiversity Genomics	Talitridae	Platorchestia platensis	Canada	Newfoundland and Labrador	Terra Nova NP	Platter`s Beach	48.441	-54.001
ECCRU004-10	BOLD:AAA1262	HQ946117	University of Guelph, Centre for Biodiversity Genomics	Gammaridae	Gammarus oceanicus	Canada	Newfoundland and Labrador	Terra Nova NP	Platter`s Beach	48.441	-54.001
ECCRU005-10	BOLD:AAA1262	HQ946118	University of Guelph, Centre for Biodiversity Genomics	Gammaridae	Gammarus oceanicus	Canada	Newfoundland and Labrador	Terra Nova NP	Platter`s Beach	48.441	-54.001
ECCRU006-10	BOLD:AAB1048	HQ946119	University of Guelph, Centre for Biodiversity Genomics	Calliopiidae	Calliopius laeviusculus	Canada	Newfoundland and Labrador	Terra Nova NP	Platter`s Beach	48.441	-54.001
ECCRU007-10	BOLD:AAA1262	HQ946120	University of Guelph, Centre for Biodiversity Genomics	Gammaridae	Gammarus oceanicus	Canada	Newfoundland and Labrador	Terra Nova NP	Platter`s Beach	48.441	-54.001
ECCRU008-10	BOLD:AAA1262	HQ946121	University of Guelph, Centre for Biodiversity Genomics	Gammaridae	Gammarus oceanicus	Canada	New Brunswick	Fundy NP	Point Wolfe	45.55	-65.019
ECCRU009-10	BOLD:AAA1262	HQ946122	University of Guelph, Centre for Biodiversity Genomics	Gammaridae	Gammarus oceanicus	Canada	New Brunswick	Fundy NP	Point Wolfe	45.55	-65.019
ECCRU010-10	BOLD:AAA1262	HM900375	University of Guelph, Centre for Biodiversity Genomics	Gammaridae	Gammarus oceanicus	Canada	New Brunswick	Fundy NP	Point Wolfe	45.55	-65.019
ECCRU011-10	BOLD:AAA1262	HQ946123	University of Guelph, Centre for Biodiversity Genomics	Gammaridae	Gammarus oceanicus	Canada	New Brunswick	Fundy NP	Point Wolfe	45.55	-65.019
ECCRU012-10	BOLD:AAA1262	HQ946124	University of Guelph, Centre for Biodiversity Genomics	Gammaridae	Gammarus oceanicus	Canada	New Brunswick	Fundy NP	Point Wolfe	45.55	-65.019
ECCRU016-10	BOLD:AAA5584	HM900378	University of Guelph, Centre for Biodiversity Genomics	Gammaridae	Gammarus lawrencianus	Canada	New Brunswick	Kouchibouguac NP	Callanders Beach	46.81	-64.907
ECCRU018-10	BOLD:AAA5584	HM900379	University of Guelph, Centre for Biodiversity Genomics	Gammaridae	Gammarus lawrencianus	Canada	New Brunswick	Kouchibouguac NP	Callanders Beach	46.81	-64.907
ECCRU019-10	BOLD:AAE9749	HM900380	University of Guelph, Centre for Biodiversity Genomics	Corophiidae	Monocorophium insidiosum	Canada	New Brunswick	Kouchibouguac NP	Callanders Beach	46.81	-64.907
ECCRU020-10	BOLD:AAE9749	HM900381	University of Guelph, Centre for Biodiversity Genomics	Corophiidae	Monocorophium insidiosum	Canada	New Brunswick	Kouchibouguac NP	Callanders Beach	46.81	-64.907
ECCRU021-10	BOLD:AAE9749	HM900382	University of Guelph, Centre for Biodiversity Genomics	Corophiidae	Monocorophium insidiosum	Canada	New Brunswick	Kouchibouguac NP	Callanders Beach	46.81	-64.907
ECCRU022-10	BOLD:AAC0155	HM900383	University of Guelph, Centre for Biodiversity Genomics	Talitridae	Americorchestia longicornis	Canada	Newfoundland and Labrador	Gros Morne NP	Shallow Bay	49.938	-57.761
ECCRU025-10	BOLD:AAL8114	HM900386	University of Guelph, Centre for Biodiversity Genomics	Crangonyctidae	Crangonyctidae	Canada	Nova Scotia	Cape Breton Highlands National Park	The Bog Trail	46.742	-60.827
FCGA022-04	BOLD:AAA3651	GQ341856	University of Minho, Centre of Molecular and Environmental Biology	Gammaridae	Gammarus setosus	Canada	Quebec	Rimouski		48.46	-68.52
FCGA023-04	BOLD:AAA1262	GQ341837	University of Minho, Centre of Molecular and Environmental Biology	Gammaridae	Gammarus oceanicus	Canada	Quebec	Rimouski		48.46	-68.52
FCGA024-04	BOLD:AAA3651	GQ341857	University of Minho, Centre of Molecular and Environmental Biology	Gammaridae	Gammarus setosus	Canada	Quebec	Rimouski		48.46	-68.52
FCGA025-04	BOLD:AAA1262	GQ341838	University of Minho, Centre of Molecular and Environmental Biology	Gammaridae	Gammarus oceanicus	Canada	Quebec	Rimouski		48.46	-68.52
FCGA026-04	BOLD:AAA1262	GQ341835	University of Minho, Centre of Molecular and Environmental Biology	Gammaridae	Gammarus oceanicus	Canada	Quebec	Rimouski		48.46	-68.52
FCGA046-04		GQ341854	University of Minho, Centre of Molecular and Environmental Biology	Gammaridae	Gammarus setosus	Canada	Manitoba	Bluff	Town of Churchill	58.78	-94.18
FCGA047-04	BOLD:AAA1262	GQ341822	University of Minho, Centre of Molecular and Environmental Biology	Gammaridae	Gammarus oceanicus	Canada	Manitoba	Bluff	Town of Churchill	58.78	-94.18
FCGA056-04	BOLD:AAA1262	GQ341829	University of Minho, Centre of Molecular and Environmental Biology	Gammaridae	Gammarus oceanicus	Canada	Manitoba	Hudson Bay, Churchill	Bluff	58.78	-94.18
FCGA062-05	BOLD:AAA1262	GQ341823	University of Guelph, Centre for Biodiversity Genomics	Gammaridae	Gammarus oceanicus	Canada	Manitoba	Bluff	Town of Churchill	58.78	-94.18
FCGA063-05	BOLD:AAA1262	GQ341825	University of Guelph, Centre for Biodiversity Genomics	Gammaridae	Gammarus oceanicus	Canada	Manitoba	Bluff	Town of Churchill	58.78	-94.18
FCGA064-05	BOLD:ACE3105	GQ341855	University of Guelph, Centre for Biodiversity Genomics	Gammaridae	Gammarus setosus	Canada	Manitoba	Bluff	Town of Churchill	58.78	-94.18
GAMM006-07	BOLD:AAB4800	GQ341784	Duke University	Gammaridae	Gammarus mucronatus	Canada	Nova Scotia	Cape Breton		45.5	-61
GAMM007-07	BOLD:AAB4800	GQ341778	Duke University	Gammaridae	Gammarus mucronatus	Canada	Nova Scotia	Cape Breton		45.5	-61
GAMM008-07	BOLD:AAB4800	GQ341777	Duke University	Gammaridae	Gammarus mucronatus	Canada	Nova Scotia	Cape Breton		45.5	-61
GAMM009-07	BOLD:AAB4800	GQ341776	Duke University	Gammaridae	Gammarus mucronatus	Canada	Nova Scotia	Cape Breton		45.5	-61
GAMM010-07	BOLD:AAB4800	GQ341775	Duke University	Gammaridae	Gammarus mucronatus	Canada	Nova Scotia	Cape Breton		45.5	-61
GAMM016-07	BOLD:AAA5584	GQ341759	Duke University	Gammaridae	Gammarus lawrencianus	Canada	Quebec	Gulf of St Lawrence		48.2	-68.02
GAMM017-07	BOLD:AAA5584	GQ341760	Duke University	Gammaridae	Gammarus lawrencianus	Canada	Quebec	Gulf of St Lawrence		48.2	-68.02
GAMM018-07	BOLD:AAA5584	GQ341761	Duke University	Gammaridae	Gammarus lawrencianus	Canada	Quebec	Gulf of St Lawrence		48.2	-68.02
GAMM019-07	BOLD:AAA5584	GQ341752	Duke University	Gammaridae	Gammarus lawrencianus	Canada	Quebec	Gulf of St Lawrence		48.2	-68.02
GAMM020-07	BOLD:AAA5584	GQ341753	Duke University	Gammaridae	Gammarus lawrencianus	Canada	Quebec	Gulf of St Lawrence		48.2	-68.02
GAMM021-07	BOLD:AAB3744	GQ341799	Duke University	Gammaridae	Echinogammarus obtusatus	Canada	Nova Scotia			45.4	-61.5
GAMM022-07	BOLD:AAB3744	GQ341800	Duke University	Gammaridae	Echinogammarus obtusatus	Canada	Nova Scotia			45.4	-61.5
GAMM023-07	BOLD:AAB3744	GQ341797	Duke University	Gammaridae	Echinogammarus obtusatus	Canada	Nova Scotia			45.4	-61.5
GAMM024-07	BOLD:AAB3744	GQ341798	Duke University	Gammaridae	Echinogammarus obtusatus	Canada	Nova Scotia			45.4	-61.5
GAMM025-07	BOLD:AAB3744	GQ341795	Duke University	Gammaridae	Echinogammarus obtusatus	Canada	Nova Scotia			45.4	-61.5
GBCMA0138-06		AY926656	Mined from GenBank, NCBI	Gammaridae	Echinogammarus obtusatus	Canada		Novia Scotia
GBCMA0142-06		AY926660	Mined from GenBank, NCBI	Anisogammaridae	Eogammarus oclairi	Canada	Manitoba	Manitoba,Vancouver Island
GBCMA0209-06	BOLD:AAB0821	DQ094900	Mined from GenBank, NCBI	Cyamidae	Cyamus ovalis	Canada	Nova Scotia	Freeport,Nova Scotia, 20viii97
GBCMA0210-06	BOLD:AAB0821	DQ094901	Mined from GenBank, NCBI	Cyamidae	Cyamus ovalis	Canada	Nova Scotia	Freeport,Nova Scotia, 20viii97
GBCMA0211-06	BOLD:AAB0821	DQ094910	Mined from GenBank, NCBI	Cyamidae	Cyamus ovalis	Canada	Nova Scotia	Freeport,Nova Scotia, 20viii97
GBCMA0240-06	BOLD:AAB0824	DQ095049	Mined from GenBank, NCBI	Cyamidae	Cyamus gracilis	Canada	Nova Scotia	Freeport,Nova Scotia, 20viii97
GBCMA0241-06	BOLD:AAB0824	DQ095050	Mined from GenBank, NCBI	Cyamidae	Cyamus gracilis	Canada	Nova Scotia	Freeport,Nova Scotia, 20viii97
GBCMA0272-06	BOLD:AAD1779	DQ095127	Mined from GenBank, NCBI	Cyamidae	Cyamus erraticus	Canada		Bay of Fundy	13ix99
GBCMA0278-06	BOLD:AAR5574	DQ095150	Mined from GenBank, NCBI	Cyamidae	Cyamus boopis	United States	Alaska	Glacier Bay,Alaska, 16vii01
GBCMA1138-08	BOLD:AAA2088	EU276199	Mined from GenBank, NCBI	Talitridae	Orchestia gammarellus	Canada				43.9333	-66.15
GBCMA1139-08	BOLD:AAA2088	EU276198	Mined from GenBank, NCBI	Talitridae	Orchestia gammarellus	Canada				43.9333	-66.15
GBCMA1140-08	BOLD:AAA2088	EU276197	Mined from GenBank, NCBI	Talitridae	Orchestia gammarellus	Canada				43.9333	-66.15
GBCMA1141-08	BOLD:AAA2088	EU276196	Mined from GenBank, NCBI	Talitridae	Orchestia gammarellus	Canada				43.9333	-66.15
GBCMA1142-08	BOLD:AAA2088	EU276195	Mined from GenBank, NCBI	Talitridae	Orchestia gammarellus	Canada				43.9333	-66.15
GBCMA1143-08	BOLD:AAA2088	EU276194	Mined from GenBank, NCBI	Talitridae	Orchestia gammarellus	Canada				43.9333	-66.15
GBCMA1144-08	BOLD:AAA2088	EU276193	Mined from GenBank, NCBI	Talitridae	Orchestia gammarellus	Canada				43.9333	-66.15
GBCMA1145-08	BOLD:AAA2088	EU276192	Mined from GenBank, NCBI	Talitridae	Orchestia gammarellus	Canada				43.9333	-66.15
GBCMA1146-08	BOLD:AAA2088	EU276191	Mined from GenBank, NCBI	Talitridae	Orchestia gammarellus	Canada				43.9333	-66.15
GBCMA1147-08	BOLD:AAA2088	EU276190	Mined from GenBank, NCBI	Talitridae	Orchestia gammarellus	Canada				43.9333	-66.15
JLAC002-07	BOLD:ACE3104	MG316578	University of Guelph, Centre for Biodiversity Genomics	Gammaridae	Gammarus setosus	Canada	Manitoba	Churchill	2 km NW Churchill, Churchill Harbour	58.781	-94.197
JLAC003-07	BOLD:ACE3105	MG312091	University of Guelph, Centre for Biodiversity Genomics	Gammaridae	Gammarus setosus	Canada	Manitoba	Churchill	2 km NW Churchill, Churchill Harbour	58.781	-94.197
JLAC006-07	BOLD:ACE3105	MG312945	University of Guelph, Centre for Biodiversity Genomics	Gammaridae	Gammarus setosus	Canada	Manitoba	Churchill	2 km NW Churchill, Churchill Harbour	58.781	-94.197
JLAC012-07	BOLD:ACE3104	MG314157	University of Guelph, Centre for Biodiversity Genomics	Gammaridae	Gammarus setosus	Canada	Manitoba	Churchill	5 km E Churchill, Dump Beach	58.764	-94.087
JLAC018-07	BOLD:AAA1262	MG317500	University of Guelph, Centre for Biodiversity Genomics	Gammaridae	Gammarus oceanicus	Canada	Manitoba	Churchill	Town of Churchill, beach	58.774	-94.17
JLAC023-07	BOLD:ACE3105	MG315096	University of Guelph, Centre for Biodiversity Genomics	Gammaridae	Gammarus setosus	Canada	Manitoba	Churchill	Town of Churchill, beach	58.774	-94.17
JLAC026-07	BOLD:ACE3104	MG320205	University of Guelph, Centre for Biodiversity Genomics	Gammaridae	Gammarus setosus	Canada	Manitoba	Churchill	Town of Churchill, beach	58.774	-94.17
JLAC029-07	BOLD:AAA1262	MG311846	University of Guelph, Centre for Biodiversity Genomics	Gammaridae	Gammarus oceanicus	Canada	Manitoba	Churchill	4 km NW Churchill, Prince of Wales Fort NHS	58.795	-94.22
JLAC030-07	BOLD:AAA1262	MG316701	University of Guelph, Centre for Biodiversity Genomics	Gammaridae	Gammarus oceanicus	Canada	Manitoba	Churchill	4 km NW Churchill, Prince of Wales Fort NHS	58.795	-94.22
JLAC031-07	BOLD:ACE3105	MG312224	University of Guelph, Centre for Biodiversity Genomics	Gammaridae	Gammarus setosus	Canada	Manitoba	Churchill	4 km NW Churchill, Prince of Wales Fort NHS	58.795	-94.22
JLAC032-07	BOLD:AAA1262	MG316983	University of Guelph, Centre for Biodiversity Genomics	Gammaridae	Gammarus oceanicus	Canada	Manitoba	Churchill	4 km NW Churchill, Prince of Wales Fort NHS	58.795	-94.22
JLAC034-07	BOLD:AAA1262	MG311468	University of Guelph, Centre for Biodiversity Genomics	Gammaridae	Gammarus oceanicus	Canada	Manitoba	Churchill	4 km NW Churchill, Prince of Wales Fort NHS	58.795	-94.22
JLAC035-07	BOLD:AAA1262	MG313191	University of Guelph, Centre for Biodiversity Genomics	Gammaridae	Gammarus oceanicus	Canada	Manitoba	Churchill	4 km NW Churchill, Prince of Wales Fort NHS	58.795	-94.22
JLAC036-07	BOLD:AAA1262	MG315338	University of Guelph, Centre for Biodiversity Genomics	Gammaridae	Gammarus oceanicus	Canada	Manitoba	Churchill	4 km NW Churchill, Prince of Wales Fort NHS	58.795	-94.22
JLAC037-07	BOLD:AAA1262	MG319859	University of Guelph, Centre for Biodiversity Genomics	Gammaridae	Gammarus oceanicus	Canada	Manitoba	Churchill	4 km NW Churchill, Prince of Wales Fort NHS	58.795	-94.22
JLAC038-07	BOLD:AAA1262	MG320122	University of Guelph, Centre for Biodiversity Genomics	Gammaridae	Gammarus oceanicus	Canada	Manitoba	Churchill	4 km NW Churchill, Prince of Wales Fort NHS	58.792	-94.218
JLAC039-07	BOLD:AAA1262	MG316429	University of Guelph, Centre for Biodiversity Genomics	Gammaridae	Gammarus oceanicus	Canada	Manitoba	Churchill	4 km NW Churchill, Prince of Wales Fort NHS	58.792	-94.218
JLAC040-07	BOLD:AAA1262	MG316027	University of Guelph, Centre for Biodiversity Genomics	Gammaridae	Gammarus oceanicus	Canada	Manitoba	Churchill	4 km NW Churchill, Prince of Wales Fort NHS	58.792	-94.218
JLAC042-07	BOLD:AAA1262	MG313821	University of Guelph, Centre for Biodiversity Genomics	Gammaridae	Gammarus oceanicus	Canada	Manitoba	Churchill	4 km NW Churchill, Prince of Wales Fort NHS	58.792	-94.218
JLAC043-07	BOLD:AAA1262	MG310739	University of Guelph, Centre for Biodiversity Genomics	Gammaridae	Gammarus oceanicus	Canada	Manitoba	Churchill	4 km NW Churchill, Prince of Wales Fort NHS	58.792	-94.218
JLAC044-07	BOLD:AAA1262	MG316906	University of Guelph, Centre for Biodiversity Genomics	Gammaridae	Gammarus oceanicus	Canada	Manitoba	Churchill	4 km NW Churchill, Prince of Wales Fort NHS	58.792	-94.218
JLAC051-07	BOLD:ACE3104	MG315290	University of Guelph, Centre for Biodiversity Genomics	Gammaridae	Gammarus setosus	Canada	Manitoba	Churchill	2 km NW Churchill, Cape Merry	58.785	-94.203
JLAC054-07	BOLD:AAA1262	MG311465	University of Guelph, Centre for Biodiversity Genomics	Gammaridae	Gammarus oceanicus	Canada	Manitoba	Churchill	9 km E Churchill, Ripley Beach	58.764	-94.019
JLAC055-07	BOLD:AAA1262	MG318824	University of Guelph, Centre for Biodiversity Genomics	Gammaridae	Gammarus oceanicus	Canada	Manitoba	Churchill	9 km E Churchill, Ripley Beach	58.764	-94.019
JLAC059-07	BOLD:AAA1262	MG312291	University of Guelph, Centre for Biodiversity Genomics	Gammaridae	Gammarus oceanicus	Canada	Manitoba	Churchill	9 km E Churchill, Ripley Beach	58.764	-94.019
JLAC060-07	BOLD:AAA1262	MG317752	University of Guelph, Centre for Biodiversity Genomics	Gammaridae	Gammarus oceanicus	Canada	Manitoba	Churchill	9 km E Churchill, Ripley Beach	58.764	-94.019
JLAC061-07	BOLD:AAA1262	MG310544	University of Guelph, Centre for Biodiversity Genomics	Gammaridae	Gammarus oceanicus	Canada	Manitoba	Churchill	9 km E Churchill, Ripley Beach	58.764	-94.019
JLAC062-07	BOLD:AAA1262	MG316953	University of Guelph, Centre for Biodiversity Genomics	Gammaridae	Gammarus oceanicus	Canada	Manitoba	Churchill	9 km E Churchill, Ripley Beach	58.764	-94.019
JLAC063-07	BOLD:AAA1262	MG313909	University of Guelph, Centre for Biodiversity Genomics	Gammaridae	Gammarus oceanicus	Canada	Manitoba	Churchill	24 km E Churchill, Gordon Point	58.791	-93.754
JLAC064-07	BOLD:AAA1262	MG317836	University of Guelph, Centre for Biodiversity Genomics	Gammaridae	Gammarus oceanicus	Canada	Manitoba	Churchill	24 km E Churchill, Gordon Point	58.791	-93.754
JLAC065-07	BOLD:AAA1262	MG319000	University of Guelph, Centre for Biodiversity Genomics	Gammaridae	Gammarus oceanicus	Canada	Manitoba	Churchill	24 km E Churchill, Gordon Point	58.791	-93.754
JLAC066-07	BOLD:AAA1262	MG311142	University of Guelph, Centre for Biodiversity Genomics	Gammaridae	Gammarus oceanicus	Canada	Manitoba	Churchill	24 km E Churchill, Gordon Point	58.791	-93.754
JLAC067-07	BOLD:AAA1262	MG317603	University of Guelph, Centre for Biodiversity Genomics	Gammaridae	Gammarus oceanicus	Canada	Manitoba	Churchill	24 km E Churchill, Gordon Point	58.791	-93.754
JLAC068-07	BOLD:AAA1262	MG318858	University of Guelph, Centre for Biodiversity Genomics	Gammaridae	Gammarus oceanicus	Canada	Manitoba	Churchill	24 km E Churchill, Gordon Point	58.791	-93.754
JLAC071-07	BOLD:AAA1262	MG317359	University of Guelph, Centre for Biodiversity Genomics	Gammaridae	Gammarus oceanicus	Canada	Manitoba	Churchill	9 km E Churchill, Ripley Beach	58.764	-94.019
JLAC073-07	BOLD:AAA1262	MG313358	University of Guelph, Centre for Biodiversity Genomics	Gammaridae	Gammarus oceanicus	Canada	Manitoba	Churchill	9 km E Churchill, Ripley Beach	58.764	-94.019
JLAC074-07	BOLD:AAA1262	MG319770	University of Guelph, Centre for Biodiversity Genomics	Gammaridae	Gammarus oceanicus	Canada	Manitoba	Churchill	9 km E Churchill, Ripley Beach	58.764	-94.019
JLAC090-07	BOLD:ACE3105	MG316478	University of Guelph, Centre for Biodiversity Genomics	Gammaridae	Gammarus setosus	Canada	Manitoba	Churchill	2 km NW Churchill, Cape Merry	58.786	-94.202
JLAC094-07	BOLD:ACE3105	MG318506	University of Guelph, Centre for Biodiversity Genomics	Gammaridae	Gammarus setosus	Canada	Manitoba	Churchill	2 km NW Churchill, Cape Merry	58.786	-94.202
JMMCC175-10	BOLD:AAG7218	MG312897	University of Guelph, Centre for Biodiversity Genomics	Ampeliscidae	Ampelisca macrocephala	Canada	Manitoba	Churchill	2 km NW Churchill, Cape Merry	58.838	-94.123
KBINV038-11	BOLD:ABY1774		University of Guelph, Centre for Biodiversity Genomics	Gammaridae	Gammaridae	United States	Alaska	Cook Inlet	Camel Rock	59.446	-151.717
KBINV041-11	BOLD:AAG0212		University of Guelph, Centre for Biodiversity Genomics	Melitidae	Melitidae	United States	Alaska	Cook Inlet	Camel Rock	59.446	-151.717
KBINV042-11	BOLD:AAG0212		University of Guelph, Centre for Biodiversity Genomics	Melitidae	Melitidae	United States	Alaska	Cook Inlet	Camel Rock	59.446	-151.717
KBINV044-11	BOLD:AAG0212		University of Guelph, Centre for Biodiversity Genomics	Melitidae	Melitidae	United States	Alaska	Cook Inlet	Camel Rock	59.446	-151.717
KBINV045-11	BOLD:AAG0212		University of Guelph, Centre for Biodiversity Genomics	Melitidae	Melitidae	United States	Alaska	Cook Inlet	Camel Rock	59.446	-151.717
KBINV046-11	BOLD:AAG0212		University of Guelph, Centre for Biodiversity Genomics	Melitidae	Melitidae	United States	Alaska	Cook Inlet	Camel Rock	59.446	-151.717
KBINV047-11	BOLD:AAG0212		University of Guelph, Centre for Biodiversity Genomics	Melitidae	Melitidae	United States	Alaska	Cook Inlet	Camel Rock	59.446	-151.717
KBINV049-11	BOLD:ABY1774		University of Guelph, Centre for Biodiversity Genomics	Gammaridae	Gammaridae	United States	Alaska	Cook Inlet	Camel Rock	59.446	-151.717
KBINV051-11	BOLD:AAG0212		University of Guelph, Centre for Biodiversity Genomics	Melitidae	Melitidae	United States	Alaska	Cook Inlet	Camel Rock	59.446	-151.717
KBINV054-11	BOLD:AAO8061		University of Guelph, Centre for Biodiversity Genomics	Ampithoidae	Ampithoidae	United States	Alaska	Cook Inlet	China Poot	59.571	-151.305
KBINV055-11	BOLD:ABY1775		University of Guelph, Centre for Biodiversity Genomics	Calliopiidae	Calliopiidae	United States	Alaska	Cook Inlet	Outside Beach	59.459	-151.707
KBINV058-12	BOLD:ABX4340		University of Guelph, Centre for Biodiversity Genomics	Ampithoidae	Ampithoidae	United States	Alaska	Cook Inlet	Katchemak Bay near Homer Spit	59.645	-151.369
KBINV061-12	BOLD:ABX4340		University of Guelph, Centre for Biodiversity Genomics	Ampithoidae	Ampithoidae	United States	Alaska	Cook Inlet	Katchemak Bay near Homer Spit	59.645	-151.369
KBINV062-12	BOLD:ABX4340		University of Guelph, Centre for Biodiversity Genomics	Ampithoidae	Ampithoidae	United States	Alaska	Cook Inlet	Katchemak Bay near Homer Spit	59.645	-151.369
KBINV071-12	BOLD:ABX4340		University of Guelph, Centre for Biodiversity Genomics	Ampithoidae	Ampithoidae	United States	Alaska	Cook Inlet	Katchemak Bay near Homer Spit	59.645	-151.369
KBINV072-12	BOLD:ABX4340		University of Guelph, Centre for Biodiversity Genomics	Ampithoidae	Ampithoidae	United States	Alaska	Cook Inlet	Katchemak Bay near Homer Spit	59.645	-151.369
KBINV073-12	BOLD:ABX4340		University of Guelph, Centre for Biodiversity Genomics	Ampithoidae	Ampithoidae	United States	Alaska	Cook Inlet	Katchemak Bay near Homer Spit	59.645	-151.369
KBINV075-12	BOLD:ABX4340		University of Guelph, Centre for Biodiversity Genomics	Ampithoidae	Ampithoidae	United States	Alaska	Cook Inlet	Katchemak Bay near Homer Spit	59.645	-151.369
KBINV096-12	BOLD:AAH7075		University of Guelph, Centre for Biodiversity Genomics	Ampithoidae	Ampithoidae	United States	Alaska	Cook Inlet	Kasitsna Bay	59.468	-151.553
KBINV099-12	BOLD:AAO8061		University of Guelph, Centre for Biodiversity Genomics	Ampithoidae	Ampithoidae	United States	Alaska	Cook Inlet	Kasitsna Bay	59.468	-151.553
MOBIL1483-16			Biodiversity Institute of Ontario, Informatics Department	Gammaridae	Gammarus oceanicus	Canada	Quebec	Rocky beach, Kangiqsujuaq		61.6009	-71.9622
MOBIL5494-17			Biodiversity Institute of Ontario, Informatics Department	Synopiidae	Synopiidae	United States	Alaska	Pribilof Islands	St. Paul Island	57.1426	-170.347
MOBIL839-15			Biodiversity Institute of Ontario, Informatics Department	Ischyroceridae	Jassa marmorata	Canada	Nova Scotia	Halifax Regional Municipality	Glen Haven	44.6406	-63.9287
NBAMP001-08	BOLD:AAA5584	MG314111	University of Guelph, Centre for Biodiversity Genomics	Gammaridae	Gammarus lawrencianus	Canada	New Brunswick	St. Andrews	Block House	45.0748	-67.0676
NBAMP002-08	BOLD:ACF0627	MG311173	University of Guelph, Centre for Biodiversity Genomics	Maeridae	Maera danae	Canada	New Brunswick	St. Andrews	Block House	45.0748	-67.0676
NBAMP003-08	BOLD:AAA5584	MG318944	University of Guelph, Centre for Biodiversity Genomics	Gammaridae	Gammarus lawrencianus	Canada	New Brunswick	St. Andrews	Block House	45.0748	-67.0676
NBAMP004-08	BOLD:AAB3743	MG319620	University of Guelph, Centre for Biodiversity Genomics	Gammaridae	Gammarus finmarchicus	Canada	New Brunswick	St. Andrews	Block House	45.0748	-67.0676
NBAMP005-08	BOLD:ACF0627	MG317399	University of Guelph, Centre for Biodiversity Genomics	Maeridae	Maera danae	Canada	New Brunswick	St. Andrews	Block House	45.0748	-67.0676
NBAMP006-08	BOLD:ACF0627	MG316310	University of Guelph, Centre for Biodiversity Genomics	Maeridae	Maera danae	Canada	New Brunswick	St. Andrews	Block House	45.0748	-67.0676
NBAMP007-08	BOLD:AAB3743	MG315925	University of Guelph, Centre for Biodiversity Genomics	Gammaridae	Gammarus finmarchicus	Canada	New Brunswick	St. Andrews	Block House	45.0748	-67.0676
NBAMP008-08	BOLD:AAB3743	MG316902	University of Guelph, Centre for Biodiversity Genomics	Gammaridae	Gammarus finmarchicus	Canada	New Brunswick	St. Andrews	Block House	45.0748	-67.0676
NBAMP009-08	BOLD:AAA1262	MG314464	University of Guelph, Centre for Biodiversity Genomics	Gammaridae	Gammarus oceanicus	Canada	New Brunswick	St. Andrews	Block House	45.0748	-67.0676
NBAMP010-08	BOLD:AAA1262	MG318124	University of Guelph, Centre for Biodiversity Genomics	Gammaridae	Gammarus oceanicus	Canada	New Brunswick	St. Andrews	Block House	45.0748	-67.0676
NBAMP011-08	BOLD:AAC4492	MG318348	University of Guelph, Centre for Biodiversity Genomics	Ampithoidae	Ampithoe rubricata	Canada	New Brunswick	St. Andrews	Block House	45.0748	-67.0676
NBAMP012-08	BOLD:ACF0627	MG320098	University of Guelph, Centre for Biodiversity Genomics	Maeridae	Maera danae	Canada	New Brunswick	St. Andrews	Block House	45.0748	-67.0676
NBAMP014-08	BOLD:ACF0627	MG312523	University of Guelph, Centre for Biodiversity Genomics	Maeridae	Maera danae	Canada	New Brunswick	St. Andrews	Block House	45.0748	-67.0676
NBAMP015-08	BOLD:ACF0627	MG314546	University of Guelph, Centre for Biodiversity Genomics	Maeridae	Maera danae	Canada	New Brunswick	St. Andrews	Block House	45.0748	-67.0676
NBAMP016-08	BOLD:AAC4492	MG317115	University of Guelph, Centre for Biodiversity Genomics	Ampithoidae	Ampithoe rubricata	Canada	New Brunswick	St. Andrews	Block House	45.0748	-67.0676
NBAMP017-08	BOLD:ACF0627	MG313059	University of Guelph, Centre for Biodiversity Genomics	Maeridae	Maera danae	Canada	New Brunswick	St. Andrews	Block House	45.0748	-67.0676
NBAMP018-08	BOLD:ACF0627	MG317102	University of Guelph, Centre for Biodiversity Genomics	Maeridae	Maera danae	Canada	New Brunswick	St. Andrews	Block House	45.0748	-67.0676
NBAMP019-08	BOLD:ACF0627	MG315066	University of Guelph, Centre for Biodiversity Genomics	Maeridae	Maera danae	Canada	New Brunswick	St. Andrews	Block House	45.0748	-67.0676
NBAMP020-08	BOLD:AAA5584	MG314426	University of Guelph, Centre for Biodiversity Genomics	Gammaridae	Gammarus lawrencianus	Canada	New Brunswick	St. Andrews	Block House	45.0748	-67.0676
NBAMP021-08	BOLD:AAA5584	MG318407	University of Guelph, Centre for Biodiversity Genomics	Gammaridae	Gammarus lawrencianus	Canada	New Brunswick	St. Andrews	Block House	45.0748	-67.0676
NBAMP022-08	BOLD:AAB3743	MG317307	University of Guelph, Centre for Biodiversity Genomics	Gammaridae	Gammarus finmarchicus	Canada	New Brunswick	St. Andrews	Block House	45.0748	-67.0676
NBAMP024-08	BOLD:AAB3743	MG317271	University of Guelph, Centre for Biodiversity Genomics	Gammaridae	Gammarus finmarchicus	Canada	New Brunswick	St. Andrews	Block House	45.0748	-67.0676
NBAMP025-08	BOLD:AAA5584	MG311952	University of Guelph, Centre for Biodiversity Genomics	Gammaridae	Gammarus lawrencianus	Canada	New Brunswick	St. Andrews	Block House	45.0748	-67.0676
NBAMP026-08	BOLD:AAA5584	MG315010	University of Guelph, Centre for Biodiversity Genomics	Gammaridae	Gammarus lawrencianus	Canada	New Brunswick	St. Andrews	Block House	45.0748	-67.0676
NBAMP027-08	BOLD:AAA5584	MG314929	University of Guelph, Centre for Biodiversity Genomics	Gammaridae	Gammarus lawrencianus	Canada	New Brunswick	St. Andrews	Block House	45.0748	-67.0676
NBAMP028-08	BOLD:AAA5584	MG317295	University of Guelph, Centre for Biodiversity Genomics	Gammaridae	Gammarus lawrencianus	Canada	New Brunswick	St. Andrews	Block House	45.0748	-67.0676
NBAMP029-08	BOLD:AAA5584	MG312073	University of Guelph, Centre for Biodiversity Genomics	Gammaridae	Gammarus lawrencianus	Canada	New Brunswick	St. Andrews	Block House	45.0748	-67.0676
NBAMP030-08	BOLD:AAA5584	MG320364	University of Guelph, Centre for Biodiversity Genomics	Gammaridae	Gammarus lawrencianus	Canada	New Brunswick	St. Andrews	Block House	45.0748	-67.0676
NBAMP031-08	BOLD:AAA5584	MG317284	University of Guelph, Centre for Biodiversity Genomics	Gammaridae	Gammarus lawrencianus	Canada	New Brunswick	St. Andrews	Block House	45.0748	-67.0676
NBAMP032-08	BOLD:AAA5584	MG316207	University of Guelph, Centre for Biodiversity Genomics	Gammaridae	Gammarus lawrencianus	Canada	New Brunswick	St. Andrews	Block House	45.0748	-67.0676
NBAMP033-08	BOLD:AAA5584	MG319305	University of Guelph, Centre for Biodiversity Genomics	Gammaridae	Gammarus lawrencianus	Canada	New Brunswick	St. Andrews	Block House	45.0748	-67.0676
NBAMP034-08	BOLD:AAA5584	MG311941	University of Guelph, Centre for Biodiversity Genomics	Gammaridae	Gammarus lawrencianus	Canada	New Brunswick	St. Andrews	Block House	45.0748	-67.0676
NBAMP035-08	BOLD:ACF0627	MG320155	University of Guelph, Centre for Biodiversity Genomics	Maeridae	Maera danae	Canada	New Brunswick	St. Andrews	Indian Point	45.0687	-67.0402
NBAMP036-08	BOLD:ACF0627	MG314058	University of Guelph, Centre for Biodiversity Genomics	Maeridae	Maera danae	Canada	New Brunswick	St. Andrews	Indian Point	45.0687	-67.0402
NBAMP037-08	BOLD:ACF0627	MG315420	University of Guelph, Centre for Biodiversity Genomics	Maeridae	Maera danae	Canada	New Brunswick	St. Andrews	Indian Point	45.0687	-67.0402
NBAMP038-08	BOLD:ACF0627	MG316527	University of Guelph, Centre for Biodiversity Genomics	Maeridae	Maera danae	Canada	New Brunswick	St. Andrews	Indian Point	45.0687	-67.0402
NBAMP039-08	BOLD:ACF0627	MG315604	University of Guelph, Centre for Biodiversity Genomics	Maeridae	Maera danae	Canada	New Brunswick	St. Andrews	Indian Point	45.0687	-67.0402
NBAMP040-08	BOLD:ACF0627	MG320886	University of Guelph, Centre for Biodiversity Genomics	Maeridae	Maera danae	Canada	New Brunswick	St. Andrews	Indian Point	45.0687	-67.0402
NBAMP041-08	BOLD:AAB9507	MG312891	University of Guelph, Centre for Biodiversity Genomics	Uristidae	Anonyx sarsi	Canada	New Brunswick	St. Andrews	Indian Point	45.0687	-67.0402
NBAMP042-08	BOLD:ACF0627	MG317202	University of Guelph, Centre for Biodiversity Genomics	Maeridae	Maera danae	Canada	New Brunswick	St. Andrews	Indian Point	45.0687	-67.0402
NBAMP043-08	BOLD:ACF0627	MG320820	University of Guelph, Centre for Biodiversity Genomics	Maeridae	Maera danae	Canada	New Brunswick	St. Andrews	Indian Point	45.0687	-67.0402
NBAMP044-08	BOLD:ACF0627	MG317034	University of Guelph, Centre for Biodiversity Genomics	Maeridae	Maera danae	Canada	New Brunswick	St. Andrews	Indian Point	45.0687	-67.0402
NBAMP045-08	BOLD:AAB6370	MG310532	University of Guelph, Centre for Biodiversity Genomics	Corophiidae	Leptocheirus pinguis	Canada	New Brunswick	St. Andrews	Indian Point	45.0687	-67.0402
NBAMP046-08	BOLD:AAA1262	MG315646	University of Guelph, Centre for Biodiversity Genomics	Gammaridae	Gammarus oceanicus	Canada	New Brunswick	St. Andrews	Indian Point	45.0687	-67.0402
NBAMP047-08	BOLD:AAA1262	MG310620	University of Guelph, Centre for Biodiversity Genomics	Gammaridae	Gammarus oceanicus	Canada	New Brunswick	St. Andrews	Indian Point	45.0687	-67.0402
NBAMP048-08	BOLD:AAA1262	MG317393	University of Guelph, Centre for Biodiversity Genomics	Gammaridae	Gammarus oceanicus	Canada	New Brunswick	St. Andrews	Indian Point	45.0687	-67.0402
NBAMP049-08	BOLD:AAA1262	MG312427	University of Guelph, Centre for Biodiversity Genomics	Gammaridae	Gammarus oceanicus	Canada	New Brunswick	St. Andrews	Indian Point	45.0687	-67.0402
NBAMP050-08	BOLD:AAB3743	MG320202	University of Guelph, Centre for Biodiversity Genomics	Gammaridae	Gammarus finmarchicus	Canada	New Brunswick	St. Andrews	Indian Point	45.0687	-67.0402
NBAMP051-08	BOLD:AAI2999	MG314158	University of Guelph, Centre for Biodiversity Genomics	Phoxocephalidae	Phoxocephalus holbolli	Canada	New Brunswick	St. Andrews	Indian Point	45.0687	-67.0402
NBAMP052-08	BOLD:AAB3743	MG311380	University of Guelph, Centre for Biodiversity Genomics	Gammaridae	Gammarus finmarchicus	Canada	New Brunswick	St. Andrews	Block House	45.0748	-67.0676
NBAMP053-08	BOLD:AAA1262	MG320148	University of Guelph, Centre for Biodiversity Genomics	Gammaridae	Gammarus oceanicus	Canada	New Brunswick	St. Andrews	Block House	45.0748	-67.0676
NBAMP054-08	BOLD:AAA1262	MG310919	University of Guelph, Centre for Biodiversity Genomics	Gammaridae	Gammarus oceanicus	Canada	New Brunswick	St. Andrews	Block House	45.0748	-67.0676
NBAMP055-08	BOLD:AAA1262	MG318311	University of Guelph, Centre for Biodiversity Genomics	Gammaridae	Gammarus oceanicus	Canada	New Brunswick	St. Andrews	Block House	45.0748	-67.0676
NBAMP056-08	BOLD:AAA1262	MG310599	University of Guelph, Centre for Biodiversity Genomics	Gammaridae	Gammarus oceanicus	Canada	New Brunswick	St. Andrews	Block House	45.0748	-67.0676
NBAMP057-08	BOLD:AAA1262	MG313365	University of Guelph, Centre for Biodiversity Genomics	Gammaridae	Gammarus oceanicus	Canada	New Brunswick	St. Andrews	Block House	45.0748	-67.0676
NBAMP058-08	BOLD:AAI2999	MG313619	University of Guelph, Centre for Biodiversity Genomics	Phoxocephalidae	Phoxocephalus holbolli	Canada	New Brunswick	St. Andrews	Block House	45.0748	-67.0676
NBAMP059-08	BOLD:AAA1262	MG316800	University of Guelph, Centre for Biodiversity Genomics	Gammaridae	Gammarus oceanicus	Canada	New Brunswick	St. Andrews	Block House	45.0748	-67.0676
NBAMP060-08	BOLD:AAB3743	MG313593	University of Guelph, Centre for Biodiversity Genomics	Gammaridae	Gammarus finmarchicus	Canada	New Brunswick	St. Andrews	Block House	45.0748	-67.0676
NBAMP061-08	BOLD:AAB3743	MG319188	University of Guelph, Centre for Biodiversity Genomics	Gammaridae	Gammarus finmarchicus	Canada	New Brunswick	St. Andrews	Block House	45.0748	-67.0676
NBAMP062-08	BOLD:AAA1262	MG320662	University of Guelph, Centre for Biodiversity Genomics	Gammaridae	Gammarus oceanicus	Canada	New Brunswick	St. Andrews	Ocean river	45.074	-67.0521
NBAMP063-08	BOLD:AAA1262	MG318974	University of Guelph, Centre for Biodiversity Genomics	Gammaridae	Gammarus oceanicus	Canada	New Brunswick	St. Andrews	Ocean river	45.074	-67.0521
NBAMP064-08	BOLD:AAA1262	MG312480	University of Guelph, Centre for Biodiversity Genomics	Gammaridae	Gammarus oceanicus	Canada	New Brunswick	St. Andrews	Ocean river	45.074	-67.0521
NBAMP065-08	BOLD:AAA1262	MG313610	University of Guelph, Centre for Biodiversity Genomics	Gammaridae	Gammarus oceanicus	Canada	New Brunswick	St. Andrews	Ocean river	45.074	-67.0521
NBAMP066-08	BOLD:AAA5117	MG318075	University of Guelph, Centre for Biodiversity Genomics	Gammaridae	Gammarus duebeni	Canada	New Brunswick	St. Andrews	Ocean river	45.074	-67.0521
NBAMP067-08	BOLD:AAA1262	MG317485	University of Guelph, Centre for Biodiversity Genomics	Gammaridae	Gammarus oceanicus	Canada	New Brunswick	St. Andrews	Ocean river	45.074	-67.0521
NBAMP068-08	BOLD:AAA1262	MG310939	University of Guelph, Centre for Biodiversity Genomics	Gammaridae	Gammarus oceanicus	Canada	New Brunswick	St. Andrews	Ocean river	45.074	-67.0521
NBAMP069-08	BOLD:AAA5584	MG311346	University of Guelph, Centre for Biodiversity Genomics	Gammaridae	Gammarus lawrencianus	Canada	New Brunswick	St. Andrews	Ocean river	45.074	-67.0521
NBAMP070-08	BOLD:AAB5862	MG318486	University of Guelph, Centre for Biodiversity Genomics	Hyalidae	Apohyale prevostii	Canada	New Brunswick	St. Andrews	Ocean river	45.074	-67.0521
NBAMP071-08	BOLD:AAA5584	MG316087	University of Guelph, Centre for Biodiversity Genomics	Gammaridae	Gammarus lawrencianus	Canada	New Brunswick	St. Andrews	Ocean river	45.074	-67.0521
NBAMP072-08	BOLD:AAA1262	MG314014	University of Guelph, Centre for Biodiversity Genomics	Gammaridae	Gammarus oceanicus	Canada	New Brunswick	St. Andrews	Ocean river	45.074	-67.0521
NBAMP073-08	BOLD:AAA5584	MG316969	University of Guelph, Centre for Biodiversity Genomics	Gammaridae	Gammarus lawrencianus	Canada	New Brunswick	St. Andrews	Ocean river	45.074	-67.0521
NBAMP074-08	BOLD:AAA1262	MG312367	University of Guelph, Centre for Biodiversity Genomics	Gammaridae	Gammarus oceanicus	Canada	New Brunswick	St. Andrews	Ocean river	45.074	-67.0521
NBAMP075-08	BOLD:AAB6370	MG310784	University of Guelph, Centre for Biodiversity Genomics	Corophiidae	Leptocheirus pinguis	Canada	New Brunswick	St. Andrews	HMSC Beach	45.074	-67.0521
NBAMP076-08	BOLD:AAI2999	MG320880	University of Guelph, Centre for Biodiversity Genomics	Phoxocephalidae	Phoxocephalus holbolli	Canada	New Brunswick	St. Andrews	HMSC Beach	45.074	-67.0521
NBAMP077-08	BOLD:AAE2854	MG310344	University of Guelph, Centre for Biodiversity Genomics	Pontogeneiidae	Pontogeneia inermis	Canada	New Brunswick	St. Andrews	HMSC Beach	45.074	-67.0521
NBAMP079-08	BOLD:AAB6370	MG311478	University of Guelph, Centre for Biodiversity Genomics	Corophiidae	Leptocheirus pinguis	Canada	New Brunswick	St. Andrews	Between harbour/DFO	45.0727	-67.0702
NBAMP080-08	BOLD:AAB6370	MG312744	University of Guelph, Centre for Biodiversity Genomics	Corophiidae	Leptocheirus pinguis	Canada	New Brunswick	St. Andrews	Between harbour/DFO	45.0727	-67.0702
NBAMP081-08	BOLD:AAB6370	MG315952	University of Guelph, Centre for Biodiversity Genomics	Corophiidae	Leptocheirus pinguis	Canada	New Brunswick	St. Andrews	Between harbour/DFO	45.0727	-67.0702
NBAMP083-08	BOLD:AAB6370	MG311487	University of Guelph, Centre for Biodiversity Genomics	Corophiidae	Leptocheirus pinguis	Canada	New Brunswick	St. Andrews	Between harbour/DFO	45.0727	-67.0702
NBAMP084-08	BOLD:AAB6370	MG312135	University of Guelph, Centre for Biodiversity Genomics	Corophiidae	Leptocheirus pinguis	Canada	New Brunswick	St. Andrews	Between harbour/DFO	45.0727	-67.0702
NBAMP086-08	BOLD:AAB6370	MG318004	University of Guelph, Centre for Biodiversity Genomics	Corophiidae	Leptocheirus pinguis	Canada	New Brunswick	St. Andrews	Between harbour/DFO	45.0727	-67.0702
NBAMP087-08	BOLD:AAB6370	MG316928	University of Guelph, Centre for Biodiversity Genomics	Corophiidae	Leptocheirus pinguis	Canada	New Brunswick	St. Andrews	Between harbour/DFO	45.0727	-67.0702
NBAMP088-08	BOLD:AAG7264	MG314270	University of Guelph, Centre for Biodiversity Genomics	Unciolidae	Unciola	Canada	New Brunswick	St. Andrews	Between harbour/DFO	45.0727	-67.0702
NBAMP089-08	BOLD:AAG7264	MG318349	University of Guelph, Centre for Biodiversity Genomics	Unciolidae	Unciola	Canada	New Brunswick	St. Andrews	Between harbour/DFO	45.0727	-67.0702
NBAMP091-08	BOLD:AAB6370	MG318679	University of Guelph, Centre for Biodiversity Genomics	Corophiidae	Leptocheirus pinguis	Canada	New Brunswick	St. Andrews	Between harbour/DFO	45.0727	-67.0702
NBAMP092-08	BOLD:AAG7218	MG313065	University of Guelph, Centre for Biodiversity Genomics	Ampeliscidae	Ampelisca macrocephala	Canada	New Brunswick	St. Andrews	Between harbour/DFO	45.0727	-67.0702
NBAMP093-08	BOLD:AAI5893	MG311783	University of Guelph, Centre for Biodiversity Genomics	Corophiidae	Corophium	Canada	New Brunswick	St. Andrews	Between harbour/DFO	45.0727	-67.0702
NBAMP094-08	BOLD:AAB6370	MG320075	University of Guelph, Centre for Biodiversity Genomics	Corophiidae	Leptocheirus pinguis	Canada	New Brunswick	St. Andrews	Between harbour/DFO	45.0727	-67.0702
NBAMP095-08	BOLD:AAI2026	MG316306	University of Guelph, Centre for Biodiversity Genomics	Phoxocephalidae	Harpinia	Canada	New Brunswick	St. Andrews	Between harbour/DFO	45.0727	-67.0702
NBAMP096-08	BOLD:AAB6370	MG318951	University of Guelph, Centre for Biodiversity Genomics	Corophiidae	Leptocheirus pinguis	Canada	New Brunswick	St. Andrews	Between harbour/DFO	45.0727	-67.0702
NBAMP097-08	BOLD:AAB9312	MG313075	University of Guelph, Centre for Biodiversity Genomics	Lysianassidae	Orchomenella minuta	Canada	New Brunswick	St. Andrews	Between harbour/DFO	45.0727	-67.0702
NBAMP098-08	BOLD:AAW1686	MG317727	University of Guelph, Centre for Biodiversity Genomics	Ampeliscidae	Ampelisca vadorum	Canada	New Brunswick	St. Andrews	Between harbour/DFO	45.0727	-67.0702
NBAMP099-08	BOLD:AAG7264	MG316794	University of Guelph, Centre for Biodiversity Genomics	Unciolidae	Unciola	Canada	New Brunswick	St. Andrews	Between harbour/DFO	45.0727	-67.0702
NBAMP100-08	BOLD:AAY2085	MG311276	University of Guelph, Centre for Biodiversity Genomics	Ampeliscidae	Haploops tubicola	Canada	New Brunswick	St. Andrews	Between harbour/DFO	45.0727	-67.0702
NBAMP101-08	BOLD:AAI2026	MG318454	University of Guelph, Centre for Biodiversity Genomics	Phoxocephalidae	Harpinia	Canada	New Brunswick	St. Andrews	Between harbour/DFO	45.0727	-67.0702
NBAMP102-08	BOLD:AAI5893	MG314731	University of Guelph, Centre for Biodiversity Genomics	Corophiidae	Corophium	Canada	New Brunswick	St. Andrews	Between harbour/DFO	45.0727	-67.0702
NBAMP103-08	BOLD:AAI5893	MG312346	University of Guelph, Centre for Biodiversity Genomics	Corophiidae	Corophium	Canada	New Brunswick	St. Andrews	Between harbour/DFO	45.0727	-67.0702
NBAMP104-08	BOLD:AAG7264	MG319227	University of Guelph, Centre for Biodiversity Genomics	Unciolidae	Unciola	Canada	New Brunswick	St. Andrews	Between harbour/DFO	45.0727	-67.0702
NBAMP105-08	BOLD:AAI2026	MG319409	University of Guelph, Centre for Biodiversity Genomics	Phoxocephalidae	Harpinia	Canada	New Brunswick	St. Andrews	Between harbour/DFO	45.0727	-67.0702
NBAMP106-08	BOLD:AAB6370	MG312593	University of Guelph, Centre for Biodiversity Genomics	Corophiidae	Leptocheirus pinguis	Canada	New Brunswick	St. Andrews	Between harbour/DFO	45.0727	-67.0702
NBAMP107-08	BOLD:AAB6370	MG316557	University of Guelph, Centre for Biodiversity Genomics	Corophiidae	Leptocheirus pinguis	Canada	New Brunswick	St. Andrews	Between harbour/DFO	45.0727	-67.0702
NBAMP108-08	BOLD:AAG7264	MG315710	University of Guelph, Centre for Biodiversity Genomics	Unciolidae	Unciola	Canada	New Brunswick	St. Andrews	Between harbour/DFO	45.0727	-67.0702
NBAMP109-08	BOLD:AAG7264	MG311267	University of Guelph, Centre for Biodiversity Genomics	Unciolidae	Unciola	Canada	New Brunswick	St. Andrews	Between harbour/DFO	45.0727	-67.0702
NBAMP110-08	BOLD:AAI2026	MG316311	University of Guelph, Centre for Biodiversity Genomics	Phoxocephalidae	Harpinia	Canada	New Brunswick	St. Andrews	Between harbour/DFO	45.0727	-67.0702
NBAMP111-08	BOLD:AAB6370	MG310592	University of Guelph, Centre for Biodiversity Genomics	Corophiidae	Leptocheirus pinguis	Canada	New Brunswick	St. Andrews	Between harbour/DFO	45.0727	-67.0702
NBAMP112-08	BOLD:AAB9312	MG316949	University of Guelph, Centre for Biodiversity Genomics	Lysianassidae	Orchomenella minuta	Canada	New Brunswick	St. Andrews	Between harbour/DFO	45.0727	-67.0702
NBAMP113-08	BOLD:AAG7264	MG317206	University of Guelph, Centre for Biodiversity Genomics	Unciolidae	Unciola	Canada	New Brunswick	St. Andrews	Between harbour/DFO	45.0727	-67.0702
NBAMP115-08	BOLD:AAG7264	MG313771	University of Guelph, Centre for Biodiversity Genomics	Unciolidae	Unciola	Canada	New Brunswick	St. Andrews	Between harbour/DFO	45.0727	-67.0702
NBAMP116-08	BOLD:AAI2026	MG320022	University of Guelph, Centre for Biodiversity Genomics	Phoxocephalidae	Harpinia	Canada	New Brunswick	St. Andrews	Between harbour/DFO	45.0727	-67.0702
NBAMP117-08	BOLD:AAG3727	MG312350	University of Guelph, Centre for Biodiversity Genomics	Gammaridae	Gammarus	Canada	New Brunswick	St. Andrews	Between harbour/DFO	45.0727	-67.0702
NBAMP118-08	BOLD:AAG7221	MG318494	University of Guelph, Centre for Biodiversity Genomics	Cheirocratidae	Cheirocratidae	Canada	New Brunswick	St. Andrews	Harbour	45.07	-67.0561
NBAMP119-08	BOLD:AAA5584	MG310890	University of Guelph, Centre for Biodiversity Genomics	Gammaridae	Gammarus lawrencianus	Canada	New Brunswick	St. Andrews	Harbour	45.07	-67.0561
NBAMP120-08	BOLD:AAG7221	MG314027	University of Guelph, Centre for Biodiversity Genomics	Cheirocratidae	Cheirocratidae	Canada	New Brunswick	St. Andrews	Harbour	45.07	-67.0561
NBAMP121-08	BOLD:AAA5584	MG319001	University of Guelph, Centre for Biodiversity Genomics	Gammaridae	Gammarus lawrencianus	Canada	New Brunswick	St. Andrews	Harbour	45.07	-67.0561
NBAMP122-08	BOLD:AAB6370	MG312698	University of Guelph, Centre for Biodiversity Genomics	Corophiidae	Leptocheirus pinguis	Canada	New Brunswick	St. Andrews	Harbour	45.07	-67.0561
NBAMP123-08	BOLD:AAG7221	MG315487	University of Guelph, Centre for Biodiversity Genomics	Cheirocratidae	Cheirocratidae	Canada	New Brunswick	St. Andrews	Harbour	45.07	-67.0561
NBAMP124-08	BOLD:AAG7221	MG316059	University of Guelph, Centre for Biodiversity Genomics	Cheirocratidae	Cheirocratidae	Canada	New Brunswick	St. Andrews	Harbour	45.07	-67.0561
NBAMP125-08	BOLD:AAG7221	MG313101	University of Guelph, Centre for Biodiversity Genomics	Cheirocratidae	Cheirocratidae	Canada	New Brunswick	St. Andrews	Harbour	45.07	-67.0561
NBAMP126-08	BOLD:AAG7221	MG318040	University of Guelph, Centre for Biodiversity Genomics	Cheirocratidae	Cheirocratidae	Canada	New Brunswick	St. Andrews	Harbour	45.07	-67.0561
NBAMP127-08	BOLD:AAG7221	MG316416	University of Guelph, Centre for Biodiversity Genomics	Cheirocratidae	Cheirocratidae	Canada	New Brunswick	St. Andrews	Harbour	45.07	-67.0561
NBAMP128-08	BOLD:AAG7221	MG318592	University of Guelph, Centre for Biodiversity Genomics	Cheirocratidae	Cheirocratidae	Canada	New Brunswick	St. Andrews	Harbour	45.07	-67.0561
NBAMP129-08	BOLD:AAG7221	MG314709	University of Guelph, Centre for Biodiversity Genomics	Cheirocratidae	Cheirocratidae	Canada	New Brunswick	St. Andrews	Harbour	45.07	-67.0561
NBAMP130-08	BOLD:AAA5584	MG312505	University of Guelph, Centre for Biodiversity Genomics	Gammaridae	Gammarus lawrencianus	Canada	New Brunswick	St. Andrews	Harbour	45.07	-67.0561
NBAMP131-08	BOLD:AAA5584	MG320822	University of Guelph, Centre for Biodiversity Genomics	Gammaridae	Gammarus lawrencianus	Canada	New Brunswick	St. Andrews	Harbour	45.07	-67.0561
NBAMP132-08	BOLD:AAG7221	MG317685	University of Guelph, Centre for Biodiversity Genomics	Cheirocratidae	Cheirocratidae	Canada	New Brunswick	St. Andrews	Harbour	45.07	-67.0561
NBAMP133-08	BOLD:AAB6370	MG318174	University of Guelph, Centre for Biodiversity Genomics	Corophiidae	Leptocheirus pinguis	Canada	New Brunswick	St. Andrews	Harbour	45.07	-67.0561
NBAMP134-08	BOLD:AAH2725	MG312877	University of Guelph, Centre for Biodiversity Genomics	Caprellidae	Caprella unica	Canada	New Brunswick	St. Andrews	Near Birch Cove	45.1701	-67.1479
NBAMP135-08	BOLD:AAH2725	MG310447	University of Guelph, Centre for Biodiversity Genomics	Caprellidae	Caprella unica	Canada	New Brunswick	St. Andrews	Near Birch Cove	45.1701	-67.1479
NBAMP136-08	BOLD:AAH2725	MG314705	University of Guelph, Centre for Biodiversity Genomics	Caprellidae	Caprella unica	Canada	New Brunswick	St. Andrews	Near Birch Cove	45.1701	-67.1479
NBAMP137-08	BOLD:AAH2725	MG317385	University of Guelph, Centre for Biodiversity Genomics	Caprellidae	Caprella unica	Canada	New Brunswick	St. Andrews	Near Birch Cove	45.1701	-67.1479
NBAMP138-08	BOLD:AAH2725	MG312773	University of Guelph, Centre for Biodiversity Genomics	Caprellidae	Caprella unica	Canada	New Brunswick	St. Andrews	Near Birch Cove	45.1701	-67.1479
NBAMP139-08	BOLD:AAH2725	MG313034	University of Guelph, Centre for Biodiversity Genomics	Caprellidae	Caprella unica	Canada	New Brunswick	St. Andrews	Near Birch Cove	45.1701	-67.1479
NBAMP140-08	BOLD:AAH2725	MG312750	University of Guelph, Centre for Biodiversity Genomics	Caprellidae	Caprella unica	Canada	New Brunswick	St. Andrews	Casco Bay Island	44.956	-66.9278
NBAMP141-08	BOLD:AAB2476	MG315277	University of Guelph, Centre for Biodiversity Genomics	Caprellidae	Caprella linearis	Canada	New Brunswick	St. Andrews	Casco Bay Island	44.956	-66.9278
NBAMP142-08	BOLD:AAA9774	MG314440	University of Guelph, Centre for Biodiversity Genomics	Caprellidae	Caprella septentrionalis	Canada	New Brunswick	St. Andrews	Casco Bay Island	44.956	-66.9278
NBAMP143-08	BOLD:AAB2476	MG318787	University of Guelph, Centre for Biodiversity Genomics	Caprellidae	Caprella linearis	Canada	New Brunswick	St. Andrews	Casco Bay Island	44.956	-66.9278
NBAMP144-08	BOLD:AAA9774	MG311087	University of Guelph, Centre for Biodiversity Genomics	Caprellidae	Caprella septentrionalis	Canada	New Brunswick	St. Andrews	Casco Bay Island	44.956	-66.9278
NBAMP145-08	BOLD:AAA9774	MG319545	University of Guelph, Centre for Biodiversity Genomics	Caprellidae	Caprella septentrionalis	Canada	New Brunswick	St. Andrews	Casco Bay Island	44.956	-66.9278
NBAMP146-08	BOLD:AAB2476	MG318719	University of Guelph, Centre for Biodiversity Genomics	Caprellidae	Caprella linearis	Canada	New Brunswick	St. Andrews	Casco Bay Island	44.956	-66.9278
NBAMP147-08	BOLD:AAH2725	MG317418	University of Guelph, Centre for Biodiversity Genomics	Caprellidae	Caprella unica	Canada	New Brunswick	St. Andrews	Casco Bay Island	44.956	-66.9278
NBAMP148-08	BOLD:AAH2725	MG321001	University of Guelph, Centre for Biodiversity Genomics	Caprellidae	Caprella unica	Canada	New Brunswick	St. Andrews	Casco Bay Island	44.956	-66.9278
NBAMP149-08	BOLD:AAH2725	MG317791	University of Guelph, Centre for Biodiversity Genomics	Caprellidae	Caprella unica	Canada	New Brunswick	St. Andrews	Casco Bay Island	44.956	-66.9278
NBAMP150-08	BOLD:AAB2476	MG313705	University of Guelph, Centre for Biodiversity Genomics	Caprellidae	Caprella linearis	Canada	New Brunswick	St. Andrews	Casco Bay Island	44.956	-66.9278
NBAMP151-08	BOLD:AAH2725	MG316797	University of Guelph, Centre for Biodiversity Genomics	Caprellidae	Caprella unica	Canada	New Brunswick	St. Andrews	Casco Bay Island	44.956	-66.9278
NBAMP152-08	BOLD:AAB2476	MG315614	University of Guelph, Centre for Biodiversity Genomics	Caprellidae	Caprella linearis	Canada	New Brunswick	St. Andrews	Casco Bay Island	44.956	-66.9278
NBAMP153-08	BOLD:AAA9774	MG317612	University of Guelph, Centre for Biodiversity Genomics	Caprellidae	Caprella septentrionalis	Canada	New Brunswick	St. Andrews	Casco Bay Island	44.956	-66.9278
NBAMP154-08	BOLD:AAB2476	MG320504	University of Guelph, Centre for Biodiversity Genomics	Caprellidae	Caprella linearis	Canada	New Brunswick	St. Andrews	Casco Bay Island	44.956	-66.9278
NBAMP155-08	BOLD:AAB2476	MG316813	University of Guelph, Centre for Biodiversity Genomics	Caprellidae	Caprella linearis	Canada	New Brunswick	St. Andrews	Casco Bay Island	44.956	-66.9278
NBAMP156-08	BOLD:AAB2476	MG312415	University of Guelph, Centre for Biodiversity Genomics	Caprellidae	Caprella linearis	Canada	New Brunswick	St. Andrews	Casco Bay Island	44.956	-66.9278
NBAMP158-08	BOLD:AAB2476	MG320963	University of Guelph, Centre for Biodiversity Genomics	Caprellidae	Caprella linearis	Canada	New Brunswick	St. Andrews	Casco Bay Island	44.956	-66.9278
NBAMP159-08	BOLD:AAH2725	MG310854	University of Guelph, Centre for Biodiversity Genomics	Caprellidae	Caprella unica	Canada	New Brunswick	St. Andrews	Casco Bay Island	44.956	-66.9278
NBAMP160-08	BOLD:AAB2476	MG319092	University of Guelph, Centre for Biodiversity Genomics	Caprellidae	Caprella linearis	Canada	New Brunswick	St. Andrews	Casco Bay Island	44.956	-66.9278
NBAMP161-08	BOLD:AAH2725	MG320116	University of Guelph, Centre for Biodiversity Genomics	Caprellidae	Caprella unica	Canada	New Brunswick	St. Andrews	Casco Bay Island	44.956	-66.9278
NBAMP162-08	BOLD:AAA9774	MG313980	University of Guelph, Centre for Biodiversity Genomics	Caprellidae	Caprella septentrionalis	Canada	New Brunswick	St. Andrews	Casco Bay Island	44.956	-66.9278
NBAMP165-08	BOLD:AAH2725	MG320095	University of Guelph, Centre for Biodiversity Genomics	Caprellidae	Caprella unica	Canada	New Brunswick	St. Andrews	Casco Bay Island	44.956	-66.9278
NBAMP166-08	BOLD:AAH2725	MG319125	University of Guelph, Centre for Biodiversity Genomics	Caprellidae	Caprella unica	Canada	New Brunswick	St. Andrews	Casco Bay Island	44.956	-66.9278
NBAMP167-08	BOLD:AAB2476	MG315412	University of Guelph, Centre for Biodiversity Genomics	Caprellidae	Caprella linearis	Canada	New Brunswick	St. Andrews	Casco Bay Island	44.956	-66.9278
NBAMP168-08	BOLD:AAA9774	MG320957	University of Guelph, Centre for Biodiversity Genomics	Caprellidae	Caprella septentrionalis	Canada	New Brunswick	St. Andrews	Casco Bay Island	44.956	-66.9278
NBAMP169-08	BOLD:AAB2476	MG316938	University of Guelph, Centre for Biodiversity Genomics	Caprellidae	Caprella linearis	Canada	New Brunswick	St. Andrews	Casco Bay Island	44.956	-66.9278
NBAMP170-08	BOLD:AAH2725	MG318696	University of Guelph, Centre for Biodiversity Genomics	Caprellidae	Caprella unica	Canada	New Brunswick	St. Andrews	Casco Bay Island	44.956	-66.9278
NBAMP171-08	BOLD:AAA9774	MG314641	University of Guelph, Centre for Biodiversity Genomics	Caprellidae	Caprella septentrionalis	Canada	New Brunswick	St. Andrews	Casco Bay Island	44.956	-66.9278
NBAMP172-08	BOLD:AAH2725	MG316130	University of Guelph, Centre for Biodiversity Genomics	Caprellidae	Caprella unica	Canada	New Brunswick	St. Andrews	Casco Bay Island	44.956	-66.9278
NBAMP173-08	BOLD:AAA9774	MG311386	University of Guelph, Centre for Biodiversity Genomics	Caprellidae	Caprella septentrionalis	Canada	New Brunswick	St. Andrews	Casco Bay Island	44.956	-66.9278
NBAMP174-08	BOLD:AAA9774	MG319881	University of Guelph, Centre for Biodiversity Genomics	Caprellidae	Caprella septentrionalis	Canada	New Brunswick	St. Andrews	Casco Bay Island	44.956	-66.9278
NBAMP175-08	BOLD:AAB2476	MG311281	University of Guelph, Centre for Biodiversity Genomics	Caprellidae	Caprella linearis	Canada	New Brunswick	St. Andrews	Casco Bay Island	44.956	-66.9278
NBAMP176-08	BOLD:AAB2476	MG315842	University of Guelph, Centre for Biodiversity Genomics	Caprellidae	Caprella linearis	Canada	New Brunswick	St. Andrews	Casco Bay Island	44.956	-66.9278
NBAMP177-08	BOLD:AAA9774	MG317581	University of Guelph, Centre for Biodiversity Genomics	Caprellidae	Caprella septentrionalis	Canada	New Brunswick	St. Andrews	Casco Bay Island	44.956	-66.9278
NBAMP178-08	BOLD:AAI2110	MG311503	University of Guelph, Centre for Biodiversity Genomics	Ischyroceridae	Ischyroceridae	Canada	New Brunswick	St. Andrews	Casco Bay Island	44.956	-66.9278
NBAMP179-08	BOLD:AAI2110	MG316940	University of Guelph, Centre for Biodiversity Genomics	Ischyroceridae	Ischyroceridae	Canada	New Brunswick	St. Andrews	Casco Bay Island	44.956	-66.9278
NBAMP180-08	BOLD:AAI2110	MG312921	University of Guelph, Centre for Biodiversity Genomics	Ischyroceridae	Ischyroceridae	Canada	New Brunswick	St. Andrews	Casco Bay Island	44.956	-66.9278
NBAMP181-08	BOLD:AAI2110	MG311687	University of Guelph, Centre for Biodiversity Genomics	Ischyroceridae	Ischyroceridae	Canada	New Brunswick	St. Andrews	Casco Bay Island	44.956	-66.9278
NBAMP182-08	BOLD:AAI2110	MG312324	University of Guelph, Centre for Biodiversity Genomics	Ischyroceridae	Ischyroceridae	Canada	New Brunswick	St. Andrews	Casco Bay Island	44.956	-66.9278
NBAMP183-08	BOLD:AAI2110	MG312879	University of Guelph, Centre for Biodiversity Genomics	Ischyroceridae	Ischyroceridae	Canada	New Brunswick	St. Andrews	Casco Bay Island	44.956	-66.9278
NBAMP184-08	BOLD:AAI2110	MG316262	University of Guelph, Centre for Biodiversity Genomics	Ischyroceridae	Ischyroceridae	Canada	New Brunswick	St. Andrews	Casco Bay Island	44.956	-66.9278
NBAMP185-08	BOLD:AAC0651	MG312366	University of Guelph, Centre for Biodiversity Genomics	Ischyroceridae	Ischyrocerus anguipes	Canada	New Brunswick	St. Andrews	Casco Bay Island	44.956	-66.9278
NBAMP186-08	BOLD:AAI2794	MG310463	University of Guelph, Centre for Biodiversity Genomics	Photidae	Podoceropsis	Canada	New Brunswick	St. Andrews	Casco Bay Island	44.956	-66.9278
NBAMP187-08	BOLD:AAI2794	MG312749	University of Guelph, Centre for Biodiversity Genomics	Photidae	Podoceropsis	Canada	New Brunswick	St. Andrews	Casco Bay Island	44.956	-66.9278
NBAMP188-08	BOLD:AAH2691	MG314563	University of Guelph, Centre for Biodiversity Genomics	Ischyroceridae	Ischyrocerus	Canada	New Brunswick	St. Andrews	Casco Bay Island	44.956	-66.9278
NBAMP189-08	BOLD:AAI2110	MG310800	University of Guelph, Centre for Biodiversity Genomics	Ischyroceridae	Ischyroceridae	Canada	New Brunswick	St. Andrews	Casco Bay Island	44.956	-66.9278
NBAMP190-08	BOLD:AAI2110	MG319646	University of Guelph, Centre for Biodiversity Genomics	Ischyroceridae	Ischyroceridae	Canada	New Brunswick	St. Andrews	Casco Bay Island	44.956	-66.9278
NBAMP191-08	BOLD:AAI2110	MG311858	University of Guelph, Centre for Biodiversity Genomics	Ischyroceridae	Ischyroceridae	Canada	New Brunswick	St. Andrews	Casco Bay Island	44.956	-66.9278
NBAMP192-08	BOLD:AAH2691	MG314812	University of Guelph, Centre for Biodiversity Genomics	Ischyroceridae	Ischyrocerus	Canada	New Brunswick	St. Andrews	Casco Bay Island	44.956	-66.9278
NBAMP194-08	BOLD:AAH2692	MG314753	University of Guelph, Centre for Biodiversity Genomics	Ischyroceridae	Ischyroceridae	Canada	New Brunswick	St. Andrews	Casco Bay Island	44.956	-66.9278
NBAMP195-08	BOLD:AAH2691	MG319962	University of Guelph, Centre for Biodiversity Genomics	Ischyroceridae	Ischyrocerus	Canada	New Brunswick	St. Andrews	Casco Bay Island	44.956	-66.9278
NBAMP196-08	BOLD:AAH2691	MG311523	University of Guelph, Centre for Biodiversity Genomics	Ischyroceridae	Ischyrocerus	Canada	New Brunswick	St. Andrews	Casco Bay Island	44.956	-66.9278
NBAMP197-08	BOLD:AAG7222	MG313408	University of Guelph, Centre for Biodiversity Genomics	Corophiidae	Crassicorophium bonellii	Canada	New Brunswick	St. Andrews	Casco Bay Island	44.956	-66.9278
NBAMP198-08	BOLD:AAH2691	MG315834	University of Guelph, Centre for Biodiversity Genomics	Ischyroceridae	Ischyrocerus	Canada	New Brunswick	St. Andrews	Casco Bay Island	44.956	-66.9278
NBAMP199-08	BOLD:AAG7223	MG310918	University of Guelph, Centre for Biodiversity Genomics		Amphipoda	Canada	New Brunswick	St. Andrews	Casco Bay Island	44.956	-66.9278
NBAMP200-08	BOLD:AAE5954	MG318733	University of Guelph, Centre for Biodiversity Genomics	Hyperiidae	Hyperia galba	Canada	New Brunswick	St. Andrews	Casco Bay Island	44.956	-66.9278
NBAMP201-08	BOLD:AAE5954	MG319508	University of Guelph, Centre for Biodiversity Genomics	Hyperiidae	Hyperia galba	Canada	New Brunswick	St. Andrews	Casco Bay Island	44.956	-66.9278
NBAMP204-08	BOLD:AAB1048	MG318069	University of Guelph, Centre for Biodiversity Genomics	Calliopiidae	Calliopius laeviusculus	Canada	New Brunswick	St. Andrews	Casco Bay Island	44.956	-66.9278
NBAMP205-08	BOLD:AAX8446	MG319634	University of Guelph, Centre for Biodiversity Genomics	Ischyroceridae	Ericthonius fasciatus	Canada	New Brunswick	St. Andrews	Passamaquoddy Bay	44.9856	-67.0324
NBAMP207-08	BOLD:AAB1048	MG312057	University of Guelph, Centre for Biodiversity Genomics	Calliopiidae	Calliopius laeviusculus	Canada	New Brunswick	St. Andrews	Passamaquoddy Bay	44.9856	-67.0324
NBAMP208-08	BOLD:AAA8859	MG311805	University of Guelph, Centre for Biodiversity Genomics	Epimeriidae	Paramphithoe hystrix	Canada	New Brunswick	St. Andrews	Casco Bay Island	44.956	-66.9278
NBAMP209-08	BOLD:AAE5954	MG320174	University of Guelph, Centre for Biodiversity Genomics	Hyperiidae	Hyperia galba	Canada	New Brunswick	St. Andrews	Casco Bay Island	44.956	-66.9278
NBAMP212-08	BOLD:AAE5954	MG314842	University of Guelph, Centre for Biodiversity Genomics	Hyperiidae	Hyperia galba	Canada	New Brunswick	St. Andrews	Casco Bay Island	44.956	-66.9278
NBAMP215-08	BOLD:AAE5954	MG311255	University of Guelph, Centre for Biodiversity Genomics	Hyperiidae	Hyperia galba	Canada	New Brunswick	St. Andrews	Casco Bay Island	44.956	-66.9278
NBAMP216-08	BOLD:AAE5954	MG311746	University of Guelph, Centre for Biodiversity Genomics	Hyperiidae	Hyperia galba	Canada	New Brunswick	St. Andrews	Casco Bay Island	44.956	-66.9278
NBCRU014-12	BOLD:AAE7686		University of Guelph, Centre for Biodiversity Genomics	Caprellidae	Caprella mutica	Canada	New Brunswick	St. Andrews	St. Andrews Warf	45.0713	-67.0544
NBCRU017-12	BOLD:AAB1048		University of Guelph, Centre for Biodiversity Genomics	Calliopiidae	Calliopiidae	Canada	New Brunswick	St. Andrews	Passamaquoddy Bay	44.95	-67.0083
NBCRU020-12	BOLD:AAA2949		University of Guelph, Centre for Biodiversity Genomics	Talitridae	Platorchestia platensis	Canada	New Brunswick	St. Andrews	Navy Island, Passamaquoddy Bay	45.0618	-67.0622
NBCRU021-12	BOLD:AAA2949		University of Guelph, Centre for Biodiversity Genomics	Talitridae	Platorchestia platensis	Canada	New Brunswick	St. Andrews	Navy Island, Passamaquoddy Bay	45.0618	-67.0622
NBCRU022-12	BOLD:AAA2949		University of Guelph, Centre for Biodiversity Genomics	Talitridae	Platorchestia platensis	Canada	New Brunswick	St. Andrews	Navy Island, Passamaquoddy Bay	45.0618	-67.0622
NBCRU023-12	BOLD:AAA2949		University of Guelph, Centre for Biodiversity Genomics	Talitridae	Platorchestia platensis	Canada	New Brunswick	St. Andrews	Navy Island, Passamaquoddy Bay	45.0618	-67.0622
NBCRU024-12	BOLD:AAA2949		University of Guelph, Centre for Biodiversity Genomics	Talitridae	Platorchestia platensis	Canada	New Brunswick	St. Andrews	Navy Island, Passamaquoddy Bay	45.0618	-67.0622
NBCRU030-12	BOLD:AAH2691		University of Guelph, Centre for Biodiversity Genomics	Ischyroceridae	Ischyrocerus	Canada	New Brunswick	St. Andrews	The Wolves, Bay of Fundy	44.9468	-66.7333
NBCRU033-12	BOLD:AAH2691		University of Guelph, Centre for Biodiversity Genomics	Ischyroceridae	Ischyrocerus	Canada	New Brunswick	St. Andrews	Simpsons Island, Bay of Fundy	45	-66.92
NBCRU035-12	BOLD:AAH2691		University of Guelph, Centre for Biodiversity Genomics	Ischyroceridae	Ischyrocerus	Canada	New Brunswick	St. Andrews	Simpsons Island, Bay of Fundy	45	-66.92
NBCRU036-12	BOLD:AAB2476		University of Guelph, Centre for Biodiversity Genomics	Caprellidae	Caprella linearis	Canada	New Brunswick	St. Andrews	Simpsons Island, Bay of Fundy	45	-66.92
NBCRU037-12	BOLD:AAB2476		University of Guelph, Centre for Biodiversity Genomics	Caprellidae	Caprella linearis	Canada	New Brunswick	St. Andrews	Simpsons Island, Bay of Fundy	45	-66.92
NBCRU038-12	BOLD:AAB2476		University of Guelph, Centre for Biodiversity Genomics	Caprellidae	Caprella linearis	Canada	New Brunswick	St. Andrews	Simpsons Island, Bay of Fundy	45	-66.92
NBCRU039-12	BOLD:AAB2476		University of Guelph, Centre for Biodiversity Genomics	Caprellidae	Caprella linearis	Canada	New Brunswick	St. Andrews	Simpsons Island, Bay of Fundy	45	-66.92
NBCRU040-12	BOLD:AAB2476		University of Guelph, Centre for Biodiversity Genomics	Caprellidae	Caprella linearis	Canada	New Brunswick	St. Andrews	Simpsons Island, Bay of Fundy	45	-66.92
NBCRU041-12	BOLD:AAI2110		University of Guelph, Centre for Biodiversity Genomics	Ischyroceridae	Ischyroceridae	Canada	New Brunswick	St. Andrews	Simpsons Island, Bay of Fundy	45	-66.92
NBCRU047-12	BOLD:AAA3311		University of Guelph, Centre for Biodiversity Genomics	Ischyroceridae	Jassa	Canada	New Brunswick	St. Andrews	The Wolves, Bay of Fundy	44.9468	-66.7333
NBCRU055-12	BOLD:AAA1262		University of Guelph, Centre for Biodiversity Genomics	Gammaridae	Gammarus	Canada	New Brunswick	St. Andrews	Bar Road	45.1019	-67.0527
NBCRU060-12	BOLD:AAI2110		University of Guelph, Centre for Biodiversity Genomics	Ischyroceridae	Ischyroceridae	Canada	New Brunswick	St. Andrews	Casco Bay Island, Bay of Fundy	44.9563	-66.9276
NBCRU061-12	BOLD:AAI2110		University of Guelph, Centre for Biodiversity Genomics	Ischyroceridae	Ischyroceridae	Canada	New Brunswick	St. Andrews	Casco Bay Island, Bay of Fundy	44.9563	-66.9276
NBCRU062-12	BOLD:AAI2110		University of Guelph, Centre for Biodiversity Genomics	Ischyroceridae	Ischyroceridae	Canada	New Brunswick	St. Andrews	Casco Bay Island, Bay of Fundy	44.9563	-66.9276
NBCRU063-12	BOLD:AAH2691		University of Guelph, Centre for Biodiversity Genomics	Ischyroceridae	Ischyrocerus	Canada	New Brunswick	St. Andrews	Casco Bay Island, Bay of Fundy	44.9563	-66.9276
NBCRU064-12	BOLD:AAI2110		University of Guelph, Centre for Biodiversity Genomics	Ischyroceridae	Ischyroceridae	Canada	New Brunswick	St. Andrews	Casco Bay Island, Bay of Fundy	44.9563	-66.9276
NBCRU065-12	BOLD:AAB1048		University of Guelph, Centre for Biodiversity Genomics	Calliopiidae	Calliopius laeviusculus	Canada	New Brunswick	St. Andrews	Casco Bay Island, Bay of Fundy	44.9563	-66.9276
NBCRU066-12	BOLD:AAB1048		University of Guelph, Centre for Biodiversity Genomics	Calliopiidae	Calliopius laeviusculus	Canada	New Brunswick	St. Andrews	Casco Bay Island, Bay of Fundy	44.9563	-66.9276
NBCRU067-12	BOLD:AAB1048		University of Guelph, Centre for Biodiversity Genomics	Calliopiidae	Calliopius laeviusculus	Canada	New Brunswick	St. Andrews	Casco Bay Island, Bay of Fundy	44.9563	-66.9276
NBCRU068-12	BOLD:AAB1048		University of Guelph, Centre for Biodiversity Genomics	Calliopiidae	Calliopius laeviusculus	Canada	New Brunswick	St. Andrews	The Wolves, Bay of Fundy	44.9468	-66.7333
NBCRU069-12	BOLD:AAB1048		University of Guelph, Centre for Biodiversity Genomics	Calliopiidae	Calliopius laeviusculus	Canada	New Brunswick	St. Andrews	The Wolves, Bay of Fundy	44.9468	-66.7333
NBCRU070-12	BOLD:AAH2725		University of Guelph, Centre for Biodiversity Genomics	Caprellidae	Caprellidae	Canada	New Brunswick	St. Andrews	The Wolves, Bay of Fundy	44.9468	-66.7333
NBCRU071-12	BOLD:AAB2476		University of Guelph, Centre for Biodiversity Genomics	Caprellidae	Caprella linearis	Canada	New Brunswick	St. Andrews	The Wolves, Bay of Fundy	44.9468	-66.7333
NBCRU072-12	BOLD:AAB2476		University of Guelph, Centre for Biodiversity Genomics	Caprellidae	Caprella linearis	Canada	New Brunswick	St. Andrews	The Wolves, Bay of Fundy	44.9468	-66.7333
NBCRU073-12	BOLD:AAB1048		University of Guelph, Centre for Biodiversity Genomics	Calliopiidae	Calliopius laeviusculus	Canada	New Brunswick	St. Andrews	The Wolves, Bay of Fundy	44.9468	-66.7333
NBCRU074-12	BOLD:AAB2476		University of Guelph, Centre for Biodiversity Genomics	Caprellidae	Caprella linearis	Canada	New Brunswick	St. Andrews	The Wolves, Bay of Fundy	44.9468	-66.7333
NBCRU075-12	BOLD:AAB2476		University of Guelph, Centre for Biodiversity Genomics	Caprellidae	Caprella linearis	Canada	New Brunswick	St. Andrews	The Wolves, Bay of Fundy	44.9468	-66.7333
NBCRU076-12	BOLD:AAI2110		University of Guelph, Centre for Biodiversity Genomics	Ischyroceridae	Ischyroceridae	Canada	New Brunswick	St. Andrews	The Wolves, Bay of Fundy	44.9468	-66.7333
NBCRU077-12	BOLD:AAG7222		University of Guelph, Centre for Biodiversity Genomics	Corophiidae	Corophiidae	Canada	New Brunswick	St. Andrews	The Wolves, Bay of Fundy	44.9468	-66.7333
NBCRU078-12	BOLD:AAI2110		University of Guelph, Centre for Biodiversity Genomics	Ischyroceridae	Ischyroceridae	Canada	New Brunswick	St. Andrews	The Wolves, Bay of Fundy	44.9468	-66.7333
NBCRU079-12	BOLD:AAH2725		University of Guelph, Centre for Biodiversity Genomics	Caprellidae	Caprellidae	Canada	New Brunswick	St. Andrews	The Wolves, Bay of Fundy	44.9468	-66.7333
NJCGS448-10	BOLD:AAG7137		University of Guelph, Centre for Biodiversity Genomics	Hyalidae	Apohyale pugettensis	Canada	British Columbia	Bamfield	Brady`s Beach	48.8234	-125.161
NJCGS449-10	BOLD:AAG7137		University of Guelph, Centre for Biodiversity Genomics	Hyalidae	Apohyale pugettensis	Canada	British Columbia	Bamfield	Brady`s Beach	48.8234	-125.161
NJCGS453-10	BOLD:AAL0725		University of Guelph, Centre for Biodiversity Genomics	Anisogammaridae	Eogammarus confervicolus	Canada	British Columbia	Bamfield	Bamfield Inlet mudflat	48.8129	-125.158
NJCGS632-10	BOLD:AAB3295		Biodiversity Institute of Ontario	Ischyroceridae	Jassa staudei	Canada	British Columbia	Bamfield	Seppings Island	48.8392	-125.207
NJCGS633-10	BOLD:ACF5647		Biodiversity Institute of Ontario	Caprellidae	Caprella laeviuscula	Canada	British Columbia	Bamfield	Seppings Island	48.8392	-125.207
NJCGS635-10	BOLD:AAG0661		Biodiversity Institute of Ontario	Calliopiidae	Calliopiidae	Canada	British Columbia	Bamfield	Seppings Island	48.8392	-125.207
NJCGS641-10	BOLD:AAG7127		Biodiversity Institute of Ontario	Ampithoidae	Peramphithoe humeralis	Canada	British Columbia	Haida Gwaii	Skidegate intertidal zone	53.2676	-131.977
NJCGS643-10	BOLD:AAG0661		Biodiversity Institute of Ontario	Calliopiidae	Calliopiidae	Canada	British Columbia	Bamfield	Seppings Island	48.8397	-125.208
NJCGS644-10	BOLD:AAG0212		Biodiversity Institute of Ontario	Melitidae	Melitidae	Canada	British Columbia	Bamfield	Wizard Islet	48.8586	-125.16
NJCGS645-10	BOLD:AAG0661		Biodiversity Institute of Ontario	Calliopiidae	Calliopiidae	Canada	British Columbia	Bamfield	Brady`s Beach	48.8234	-125.161
NJCGS646-10	BOLD:AAH2674		Biodiversity Institute of Ontario	Ischyroceridae	Ischyroceridae	Canada	British Columbia	Bamfield	Brady`s Beach	48.8234	-125.161
NJCGS649-10	BOLD:AAG7136		Biodiversity Institute of Ontario	Hyalidae	Parallorchestes cf. cowani	Canada	British Columbia	Bamfield	Wizard Islet	48.8578	-125.159
NJCGS650-10	BOLD:AAZ5761		Biodiversity Institute of Ontario		Amphipoda	Canada	British Columbia	Bamfield	Wizard Islet	48.8578	-125.159
NJCGS658-10	BOLD:AAH2975		Biodiversity Institute of Ontario	Hyalidae	Hyalidae	Canada	British Columbia	Bamfield	Wizard Islet	48.8578	-125.159
NJCGS659-10	BOLD:AAG7136		Biodiversity Institute of Ontario	Hyalidae	Parallorchestes cf. cowani	Canada	British Columbia	Bamfield	Wizard Islet	48.8578	-125.159
NJCGS660-10	BOLD:AAH7075		Biodiversity Institute of Ontario	Ampithoidae	Ampithoidae	Canada	British Columbia	Bamfield	Wizard Islet	48.8578	-125.159
NJCGS661-10	BOLD:AAG0212		Biodiversity Institute of Ontario	Melitidae	Melitidae	Canada	British Columbia	Bamfield	Wizard Islet	48.8578	-125.159
NJCGS662-10	BOLD:AAH7075		Biodiversity Institute of Ontario	Ampithoidae	Ampithoidae	Canada	British Columbia	Bamfield	Wizard Islet	48.8578	-125.159
NJCGS663-10	BOLD:AAG7136		Biodiversity Institute of Ontario	Hyalidae	Parallorchestes cf. cowani	Canada	British Columbia	Bamfield	Wizard Islet	48.8578	-125.159
NJCGS664-10	BOLD:AAV1495		Biodiversity Institute of Ontario	Ischyroceridae	Ischyroceridae	Canada	British Columbia	Bamfield	Wizard Islet	48.8578	-125.159
NJCGS668-10	BOLD:AAH2975		Biodiversity Institute of Ontario	Hyalidae	Hyalidae	Canada	British Columbia	Bamfield	Wizard Islet	48.8578	-125.159
NJCGS670-10	BOLD:AAV1496		Biodiversity Institute of Ontario	Melitidae	Melitidae	Canada	British Columbia	Haida Gwaii	North Beach, East of Masset	54.0327	-132.053
NJCGS671-10	BOLD:AAV1497		Biodiversity Institute of Ontario		Amphipoda	Canada	British Columbia	Haida Gwaii	North Beach, East of Masset	54.0327	-132.053
NJCGS673-10	BOLD:AAV1496		Biodiversity Institute of Ontario	Melitidae	Melitidae	Canada	British Columbia	Haida Gwaii	North Beach, East of Masset	54.0327	-132.053
NJCGS674-10	BOLD:AAV1496		Biodiversity Institute of Ontario	Melitidae	Melitidae	Canada	British Columbia	Haida Gwaii	North Beach, East of Masset	54.0327	-132.053
NJCGS676-10	BOLD:AAG7136		Biodiversity Institute of Ontario	Hyalidae	Parallorchestes cf. cowani	Canada	British Columbia	Haida Gwaii	North Beach, East of Masset	54.0327	-132.053
NJCGS677-10	BOLD:AAG7136		Biodiversity Institute of Ontario	Hyalidae	Parallorchestes cf. cowani	Canada	British Columbia	Haida Gwaii	North Beach, East of Masset	54.0327	-132.053
NJCGS678-10	BOLD:AAG7136		Biodiversity Institute of Ontario	Hyalidae	Parallorchestes cf. cowani	Canada	British Columbia	Haida Gwaii	North Beach, East of Masset	54.0327	-132.053
NJCGS679-10	BOLD:AAG7136		Biodiversity Institute of Ontario	Hyalidae	Parallorchestes cf. cowani	Canada	British Columbia	Haida Gwaii	North Beach, East of Masset	54.0327	-132.053
NJCGS680-10	BOLD:AAG7136		Biodiversity Institute of Ontario	Hyalidae	Parallorchestes cf. cowani	Canada	British Columbia	Haida Gwaii	North Beach, East of Masset	54.0327	-132.053
NJCGS681-10	BOLD:AAG7136		Biodiversity Institute of Ontario	Hyalidae	Parallorchestes cf. cowani	Canada	British Columbia	Haida Gwaii	North Beach, East of Masset	54.0327	-132.053
NJCGS683-10	BOLD:AAH2713		Biodiversity Institute of Ontario	Caprellidae	Caprellidae	Canada	British Columbia	Haida Gwaii	Cowley Islands, Masset Inlet	53.6923	-132.368
NJCGS685-10	BOLD:AAH2715		Biodiversity Institute of Ontario	Caprellidae	Caprellidae	Canada	British Columbia	Bamfield	Brady`s Beach	48.8234	-125.161
NJCGS686-10	BOLD:AAH2715		Biodiversity Institute of Ontario	Caprellidae	Caprellidae	Canada	British Columbia	Bamfield	Brady`s Beach	48.8234	-125.161
NJCGS687-10	BOLD:AAV5275		Biodiversity Institute of Ontario	Caprellidae	Caprella verrucosa	Canada	British Columbia	Bamfield	Brady`s Beach	48.8234	-125.161
NJCGS688-10	BOLD:AAV5275		Biodiversity Institute of Ontario	Caprellidae	Caprella verrucosa	Canada	British Columbia	Bamfield	Brady`s Beach	48.8234	-125.161
NJCGS689-10	BOLD:AAH2716		Biodiversity Institute of Ontario	Caprellidae	Metacaprella kennerlyi	Canada	British Columbia	Bamfield	Brady`s Beach	48.8234	-125.161
NJCGS690-10	BOLD:AAH2716		Biodiversity Institute of Ontario	Caprellidae	Metacaprella kennerlyi	Canada	British Columbia	Bamfield	Brady`s Beach	48.8234	-125.161
NJCGS691-10	BOLD:AAV5276		Biodiversity Institute of Ontario	Caprellidae	Caprellidae	Canada	British Columbia	Bamfield	Brady`s Beach	48.8234	-125.161
NJCGS692-10	BOLD:AAH2716		Biodiversity Institute of Ontario	Caprellidae	Metacaprella kennerlyi	Canada	British Columbia	Bamfield	Brady`s Beach	48.8234	-125.161
NJCGS694-10	BOLD:AAV5275		Biodiversity Institute of Ontario	Caprellidae	Caprella verrucosa	Canada	British Columbia	Bamfield	Brady`s Beach	48.8234	-125.161
NJCGS695-10	BOLD:AAH2716		Biodiversity Institute of Ontario	Caprellidae	Metacaprella kennerlyi	Canada	British Columbia	Bamfield	Brady`s Beach	48.8234	-125.161
NJCGS697-10	BOLD:AAG7136		Biodiversity Institute of Ontario	Hyalidae	Parallorchestes cf. cowani	Canada	British Columbia	Bamfield	Wizard Islet	48.8586	-125.16
NJCGS698-10	BOLD:AAG7136		Biodiversity Institute of Ontario	Hyalidae	Parallorchestes cf. cowani	Canada	British Columbia	Bamfield	Wizard Islet	48.8586	-125.16
NJCGS701-10	BOLD:AAV5273		Biodiversity Institute of Ontario	Caprellidae	Caprella cf. irregularis	Canada	British Columbia	Haida Gwaii	Indian Head Island	53.2481	-131.984
NJCGS702-10	BOLD:AAV5273		Biodiversity Institute of Ontario	Caprellidae	Caprella cf. irregularis	Canada	British Columbia	Haida Gwaii	Indian Head Island	53.2481	-131.984
NJCGS704-10	BOLD:AAV1493		Biodiversity Institute of Ontario	Ischyroceridae	Ischyroceridae	Canada	British Columbia	Haida Gwaii	Indian Head Island	53.2481	-131.984
NJCGS705-10	BOLD:AAV1493		Biodiversity Institute of Ontario	Ischyroceridae	Ischyroceridae	Canada	British Columbia	Haida Gwaii	Indian Head Island	53.2481	-131.984
NJCGS706-10	BOLD:AAV1493		Biodiversity Institute of Ontario	Ischyroceridae	Ischyroceridae	Canada	British Columbia	Haida Gwaii	Indian Head Island	53.2481	-131.984
NJCGS707-10	BOLD:AAV1493		Biodiversity Institute of Ontario	Ischyroceridae	Ischyroceridae	Canada	British Columbia	Haida Gwaii	Indian Head Island	53.2481	-131.984
NJCGS708-10	BOLD:AAV1493		Biodiversity Institute of Ontario	Ischyroceridae	Ischyroceridae	Canada	British Columbia	Haida Gwaii	Indian Head Island	53.2481	-131.984
NJCGS709-10	BOLD:AAV1493		Biodiversity Institute of Ontario	Ischyroceridae	Ischyroceridae	Canada	British Columbia	Haida Gwaii	Indian Head Island	53.2481	-131.984
NJCGS710-10	BOLD:AAV1493		Biodiversity Institute of Ontario	Ischyroceridae	Ischyroceridae	Canada	British Columbia	Haida Gwaii	Indian Head Island	53.2481	-131.984
NJCGS711-10	BOLD:AAV1494		Biodiversity Institute of Ontario		Amphipoda	Canada	British Columbia	Bamfield	Execution rock, Bamfield	48.8146	-125.177
NJCGS713-10	BOLD:AAH2714		Biodiversity Institute of Ontario	Caprellidae	Caprellidae	Canada	British Columbia	Bamfield	Execution rock, Bamfield	48.8146	-125.177
NJCGS714-10	BOLD:ACF5647		Biodiversity Institute of Ontario	Caprellidae	Caprella laeviuscula	Canada	British Columbia	Bamfield	Execution rock, Bamfield	48.8146	-125.177
NJCGS719-10	BOLD:AAL0725		University of Guelph, Centre for Biodiversity Genomics	Anisogammaridae	Eogammarus confervicolus	Canada	British Columbia	Bamfield	Bamfield Inlet mudflat	48.8129	-125.158
NJCGS720-10	BOLD:AAG7134		University of Guelph, Centre for Biodiversity Genomics	Hyalidae	Apohyale cf. pugettensis	Canada	British Columbia	Bamfield	Bamfield Inlet mudflat	48.8129	-125.158
NJCGS722-10	BOLD:ACF0467		University of Guelph, Centre for Biodiversity Genomics	Caprellidae	Caprella laeviuscula	Canada	British Columbia	Bamfield	Bamfield Inlet mudflat	48.8129	-125.158
NJCGS723-10	BOLD:ABX5286		University of Guelph, Centre for Biodiversity Genomics		Amphipoda	Canada	British Columbia	Bamfield	Wizard Islet	48.8578	-125.159
NJCGS725-10	BOLD:AAG7134		University of Guelph, Centre for Biodiversity Genomics	Hyalidae	Apohyale cf. pugettensis	Canada	British Columbia	Bamfield	Wizard Islet	48.8578	-125.159
NJCGS726-10	BOLD:AAH2670		University of Guelph, Centre for Biodiversity Genomics	Photidae	Photidae	Canada	British Columbia	Bamfield	Wizard Islet	48.8578	-125.159
NJCGS727-10	BOLD:AAH2711		University of Guelph, Centre for Biodiversity Genomics	Caprellidae	Caprella laeviuscula	Canada	British Columbia	Bamfield	Execution rock, Bamfield	48.8146	-125.177
NJCGS728-10	BOLD:AAH2716		University of Guelph, Centre for Biodiversity Genomics	Caprellidae	Metacaprella kennerlyi	Canada	British Columbia	Bamfield	Execution rock, Bamfield	48.8146	-125.177
NJCGS729-10	BOLD:AAH2716		University of Guelph, Centre for Biodiversity Genomics	Caprellidae	Metacaprella kennerlyi	Canada	British Columbia	Bamfield	Execution rock, Bamfield	48.8146	-125.177
NJCGS730-10	BOLD:AAH2715		University of Guelph, Centre for Biodiversity Genomics	Caprellidae	Caprellidae	Canada	British Columbia	Bamfield	Execution rock, Bamfield	48.8146	-125.177
NJCGS733-10	BOLD:AAV5045		University of Guelph, Centre for Biodiversity Genomics	Ampeliscidae	Ampeliscidae	Canada	British Columbia	Bamfield	Execution rock, Bamfield	48.8146	-125.177
NJCGS734-10	BOLD:AAH2670		University of Guelph, Centre for Biodiversity Genomics	Photidae	Photidae	Canada	British Columbia	Bamfield	Execution rock, Bamfield	48.8146	-125.177
NJCGS735-10	BOLD:AAV1493		University of Guelph, Centre for Biodiversity Genomics	Ischyroceridae	Ischyroceridae	Canada	British Columbia	Bamfield	Execution rock, Bamfield	48.8146	-125.177
NJCGS736-10	BOLD:AAG7131		University of Guelph, Centre for Biodiversity Genomics	Aoridae	Aoroides intermedius	Canada	British Columbia	Bamfield	Execution rock, Bamfield	48.8146	-125.177
NJCGS738-10	BOLD:AAV5272		University of Guelph, Centre for Biodiversity Genomics	Caprellidae	Caprellidae	Canada	British Columbia	Bamfield	Execution rock, Bamfield	48.8146	-125.177
NJCGS742-10	BOLD:AAV1493		University of Guelph, Centre for Biodiversity Genomics	Ischyroceridae	Ischyroceridae	Canada	British Columbia	Haida Gwaii	Indian Head Island	53.2481	-131.984
NJCGS744-10	BOLD:AAZ1963		University of Guelph, Centre for Biodiversity Genomics	Ischyroceridae	Ischyroceridae	Canada	British Columbia	Haida Gwaii	Indian Head Island	53.2481	-131.984
NJCGS746-10	BOLD:AAH3117		University of Guelph, Centre for Biodiversity Genomics	Hyperiidae	Hyperiidae	Canada	British Columbia	Bamfield	Trevor Channel	48.8321	-125.17
NJCGS747-10	BOLD:AAO8056		University of Guelph, Centre for Biodiversity Genomics	Pleustidae	Pleustidae	Canada	British Columbia	Bamfield	Wizard Islet	48.8578	-125.159
NJCGS748-10	BOLD:AAO8058		University of Guelph, Centre for Biodiversity Genomics	Stenothoidae	Stenothoidae	Canada	British Columbia	Bamfield	Wizard Islet	48.8578	-125.159
NJCGS749-10	BOLD:AAV5271		University of Guelph, Centre for Biodiversity Genomics	Caprellidae	Caprella sp.	Canada	British Columbia	Bamfield	Wizard Islet	48.8578	-125.159
NJCGS750-10	BOLD:AAH2717		University of Guelph, Centre for Biodiversity Genomics	Caprellidae	Caprellidae	Canada	British Columbia	Bamfield	Wizard Islet	48.8578	-125.159
NJCGS752-10	BOLD:AAV5043		University of Guelph, Centre for Biodiversity Genomics	Ampeliscidae	Ampeliscidae	Canada	British Columbia	Bamfield	Trevor Channel	48.86	-125.16
NJCGS753-10	BOLD:AAV5043		University of Guelph, Centre for Biodiversity Genomics	Ampeliscidae	Ampeliscidae	Canada	British Columbia	Bamfield	Trevor Channel	48.86	-125.16
NJCGS754-10	BOLD:AAV5044		University of Guelph, Centre for Biodiversity Genomics	Ampeliscidae	Ampeliscidae	Canada	British Columbia	Bamfield	Trevor Channel	48.86	-125.16
NJCGS756-10	BOLD:ACE3721		University of Guelph, Centre for Biodiversity Genomics	Caprellidae	Caprella laeviuscula	Canada	British Columbia	Bamfield	Brady`s Beach	48.8234	-125.161
NJCGS758-10	BOLD:AAG7138		University of Guelph, Centre for Biodiversity Genomics	Pleustidae	Gnathopleustes pachychaetus	Canada	British Columbia	Bamfield	Brady`s Beach	48.8234	-125.161
NJCGS760-10	BOLD:ACF5647		University of Guelph, Centre for Biodiversity Genomics	Caprellidae	Caprella laeviuscula	Canada	British Columbia	Bamfield	Seppings Island	48.8392	-125.207
NJCGS761-10	BOLD:AAV1500		University of Guelph, Centre for Biodiversity Genomics		Amphipoda	Canada	British Columbia	Bamfield	Trevor Channel	48.86	-125.16
NJCGS762-10	BOLD:AAV5043		University of Guelph, Centre for Biodiversity Genomics	Ampeliscidae	Ampeliscidae	Canada	British Columbia	Bamfield	Trevor Channel	48.86	-125.16
NJCGS763-10	BOLD:ACF0467		University of Guelph, Centre for Biodiversity Genomics	Caprellidae	Caprella laeviuscula	Canada	British Columbia	Bamfield	Brady`s Beach	48.8234	-125.161
NJCGS764-10	BOLD:ACF5647		University of Guelph, Centre for Biodiversity Genomics	Caprellidae	Caprella laeviuscula	Canada	British Columbia	Bamfield	Brady`s Beach	48.8234	-125.161
NJCGS765-10	BOLD:AAH2712		University of Guelph, Centre for Biodiversity Genomics	Caprellidae	Caprella laeviuscula	Canada	British Columbia	Bamfield	Brady`s Beach	48.8234	-125.161
NJCGS766-10	BOLD:ACF5647		University of Guelph, Centre for Biodiversity Genomics	Caprellidae	Caprella laeviuscula	Canada	British Columbia	Bamfield	Brady`s Beach	48.8234	-125.161
NJCGS767-10	BOLD:AAV5277		University of Guelph, Centre for Biodiversity Genomics	Caprellidae	Caprellidae	Canada	British Columbia	Bamfield	Brady`s Beach	48.8234	-125.161
NJCGS768-10	BOLD:AAG7123		University of Guelph, Centre for Biodiversity Genomics	Aoridae	Aoroides cf. columbiae	Canada	British Columbia	Bamfield	Wizard Islet	48.8578	-125.159
NJCGS769-10	BOLD:ABX5286		University of Guelph, Centre for Biodiversity Genomics		Amphipoda	Canada	British Columbia	Bamfield	Wizard Islet	48.8578	-125.159
NJCGS771-10	BOLD:AAH2670		University of Guelph, Centre for Biodiversity Genomics	Photidae	Photidae	Canada	British Columbia	Bamfield	Wizard Islet	48.8578	-125.159
NJCGS778-10	BOLD:AAG7136		University of Guelph, Centre for Biodiversity Genomics	Hyalidae	Parallorchestes cf. cowani	Canada	British Columbia	Bamfield	Wizard Islet	48.8586	-125.16
NJCGS779-10	BOLD:AAV1493		University of Guelph, Centre for Biodiversity Genomics	Ischyroceridae	Ischyroceridae	Canada	British Columbia	Haida Gwaii	Kwuna Bay	53.2172	-131.986
NJCGS780-10	BOLD:AAH2711		University of Guelph, Centre for Biodiversity Genomics	Caprellidae	Caprella laeviuscula	Canada	British Columbia	Haida Gwaii	Kwuna Bay	53.2172	-131.986
NJCGS785-10	BOLD:AAG7137		University of Guelph, Centre for Biodiversity Genomics	Hyalidae	Apohyale pugettensis	Canada	British Columbia	Bamfield	Brady`s Beach	48.8234	-125.161
NJCGS787-10	BOLD:AAG7133		University of Guelph, Centre for Biodiversity Genomics	Hyalidae	Protohyale cf. jarrettae	Canada	British Columbia	Bamfield	Brady`s Beach	48.8234	-125.161
NJCGS788-10	BOLD:AAG7136		University of Guelph, Centre for Biodiversity Genomics	Hyalidae	Parallorchestes cf. cowani	Canada	British Columbia	Bamfield	Brady`s Beach	48.8234	-125.161
NJCGS789-10	BOLD:AAH2716		University of Guelph, Centre for Biodiversity Genomics	Caprellidae	Metacaprella kennerlyi	Canada	British Columbia	Bamfield	Execution rock, Bamfield	48.8146	-125.177
NJCGS790-10	BOLD:AAH2716		University of Guelph, Centre for Biodiversity Genomics	Caprellidae	Metacaprella kennerlyi	Canada	British Columbia	Bamfield	Execution rock, Bamfield	48.8146	-125.177
NJCGS791-10	BOLD:AAH2716		University of Guelph, Centre for Biodiversity Genomics	Caprellidae	Metacaprella kennerlyi	Canada	British Columbia	Bamfield	Execution rock, Bamfield	48.8146	-125.177
NJCGS792-10	BOLD:AAH2716		University of Guelph, Centre for Biodiversity Genomics	Caprellidae	Metacaprella kennerlyi	Canada	British Columbia	Bamfield	Execution rock, Bamfield	48.8146	-125.177
NJCGS793-10	BOLD:AAH2716		University of Guelph, Centre for Biodiversity Genomics	Caprellidae	Metacaprella kennerlyi	Canada	British Columbia	Bamfield	Execution rock, Bamfield	48.8146	-125.177
NJCGS794-10	BOLD:AAH2716		University of Guelph, Centre for Biodiversity Genomics	Caprellidae	Metacaprella kennerlyi	Canada	British Columbia	Bamfield	Execution rock, Bamfield	48.8146	-125.177
NJCGS795-10	BOLD:AAH2716		University of Guelph, Centre for Biodiversity Genomics	Caprellidae	Metacaprella kennerlyi	Canada	British Columbia	Bamfield	Execution rock, Bamfield	48.8146	-125.177
NJCGS796-10	BOLD:AAH2716		University of Guelph, Centre for Biodiversity Genomics	Caprellidae	Metacaprella kennerlyi	Canada	British Columbia	Bamfield	Execution rock, Bamfield	48.8146	-125.177
NJCGS797-10	BOLD:AAH2716		University of Guelph, Centre for Biodiversity Genomics	Caprellidae	Metacaprella kennerlyi	Canada	British Columbia	Bamfield	Execution rock, Bamfield	48.8146	-125.177
NJCGS799-10	BOLD:AAH2670		University of Guelph, Centre for Biodiversity Genomics	Photidae	Photidae	Canada	British Columbia	Bamfield	Execution rock, Bamfield	48.8146	-125.177
NJCGS800-10	BOLD:AAU4484		University of Guelph, Centre for Biodiversity Genomics	Ischyroceridae	Jassa staudei	Canada	British Columbia	Bamfield	Execution rock, Bamfield	48.8146	-125.177
NJCGS814-11	BOLD:AAH2715		University of Guelph, Centre for Biodiversity Genomics	Caprellidae	Caprella	Canada	British Columbia	Bamfield	Execution rock, Bamfield	48.8146	-125.177
NJCGS815-11	BOLD:AAV5275		University of Guelph, Centre for Biodiversity Genomics	Caprellidae	Caprella verrucosa	Canada	British Columbia	Bamfield	Execution rock, Bamfield	48.8146	-125.177
NJCGS816-11	BOLD:AAH2716		University of Guelph, Centre for Biodiversity Genomics	Caprellidae	Metacaprella kennerlyi	Canada	British Columbia	Bamfield	Execution rock, Bamfield	48.8146	-125.177
NJCGS817-11	BOLD:AAH2716		University of Guelph, Centre for Biodiversity Genomics	Caprellidae	Metacaprella kennerlyi	Canada	British Columbia	Bamfield	Execution rock, Bamfield	48.8146	-125.177
NJCGS819-11	BOLD:AAH2716		University of Guelph, Centre for Biodiversity Genomics	Caprellidae	Metacaprella kennerlyi	Canada	British Columbia	Bamfield	Execution rock, Bamfield	48.8146	-125.177
NJCGS820-11	BOLD:AAH2716		University of Guelph, Centre for Biodiversity Genomics	Caprellidae	Metacaprella kennerlyi	Canada	British Columbia	Bamfield	Execution rock, Bamfield	48.8146	-125.177
NJCGS822-11	BOLD:AAH2716		University of Guelph, Centre for Biodiversity Genomics	Caprellidae	Metacaprella kennerlyi	Canada	British Columbia	Bamfield	Execution rock, Bamfield	48.8146	-125.177
NJCGS823-11	BOLD:AAH2661		University of Guelph, Centre for Biodiversity Genomics	Ischyroceridae	Ischyroceridae	Canada	British Columbia	Bamfield	Execution rock, Bamfield	48.8146	-125.177
NJCGS826-11	BOLD:AAG0212		University of Guelph, Centre for Biodiversity Genomics	Melitidae	Melitidae	Canada	British Columbia	Bamfield	Wizard Islet	48.8578	-125.159
NJCGS827-11	BOLD:AAG7136		University of Guelph, Centre for Biodiversity Genomics	Hyalidae	Parallorchestes cf. cowani	Canada	British Columbia	Bamfield	Wizard Islet	48.8578	-125.159
NJCGS828-11	BOLD:AAH7075		University of Guelph, Centre for Biodiversity Genomics	Ampithoidae	Ampithoe dalli	Canada	British Columbia	Bamfield	Wizard Islet	48.8578	-125.159
NJCGS829-11	BOLD:AAG7136		University of Guelph, Centre for Biodiversity Genomics	Hyalidae	Parallorchestes cf. cowani	Canada	British Columbia	Bamfield	Wizard Islet	48.8578	-125.159
NJCGS830-11	BOLD:AAG7136		University of Guelph, Centre for Biodiversity Genomics	Hyalidae	Parallorchestes cf. cowani	Canada	British Columbia	Bamfield	Wizard Islet	48.8578	-125.159
NJCGS831-11	BOLD:AAG7136		University of Guelph, Centre for Biodiversity Genomics	Hyalidae	Parallorchestes cf. cowani	Canada	British Columbia	Bamfield	Wizard Islet	48.8578	-125.159
NJCGS832-11	BOLD:AAG7136		University of Guelph, Centre for Biodiversity Genomics	Hyalidae	Parallorchestes cf. cowani	Canada	British Columbia	Bamfield	Wizard Islet	48.8578	-125.159
NJCGS833-11	BOLD:AAG7136		University of Guelph, Centre for Biodiversity Genomics	Hyalidae	Parallorchestes cf. cowani	Canada	British Columbia	Bamfield	Wizard Islet	48.8578	-125.159
NJCGS836-11	BOLD:AAG7134		University of Guelph, Centre for Biodiversity Genomics	Hyalidae	Apohyale cf. pugettensis	Canada	British Columbia	Bamfield	Bamfield Inlet mudflat	48.8129	-125.158
NJCGS840-11	BOLD:ABA9757		University of Guelph, Centre for Biodiversity Genomics		Amphipoda	Canada	British Columbia	Haida Gwaii	Skidegate intertidal zone	53.2676	-131.977
NJCGS841-11	BOLD:ABA9757		University of Guelph, Centre for Biodiversity Genomics		Amphipoda	Canada	British Columbia	Haida Gwaii	Skidegate intertidal zone	53.2676	-131.977
NJCGS843-11	BOLD:ABA9756		University of Guelph, Centre for Biodiversity Genomics		Amphipoda	Canada	British Columbia	Haida Gwaii	Skidegate intertidal zone	53.2676	-131.977
NJCGS844-11	BOLD:AAG0660		University of Guelph, Centre for Biodiversity Genomics	Calliopiidae	Calliopiidae	Canada	British Columbia	Haida Gwaii	Skidegate intertidal zone	53.2676	-131.977
NJCGS845-11	BOLD:ABA9756		University of Guelph, Centre for Biodiversity Genomics		Amphipoda	Canada	British Columbia	Haida Gwaii	Skidegate intertidal zone	53.2676	-131.977
NJCGS846-11	BOLD:AAG0210		University of Guelph, Centre for Biodiversity Genomics	Melitidae	Megamoera subtener	Canada	British Columbia	Haida Gwaii	Skidegate intertidal zone	53.2676	-131.977
NJCGS847-11	BOLD:AAG0210		University of Guelph, Centre for Biodiversity Genomics	Melitidae	Megamoera subtener	Canada	British Columbia	Haida Gwaii	Skidegate intertidal zone	53.2676	-131.977
NJCGS848-11	BOLD:AAG7134		University of Guelph, Centre for Biodiversity Genomics	Hyalidae	Apohyale cf. pugettensis	Canada	British Columbia	Haida Gwaii	Skidegate intertidal zone	53.2676	-131.977
NJCGS850-11	BOLD:AAV1493		University of Guelph, Centre for Biodiversity Genomics	Ischyroceridae	Ischyroceridae	Canada	British Columbia	Bamfield	Brady`s Beach	48.8234	-125.161
NJCGS851-11	BOLD:AAH2661		University of Guelph, Centre for Biodiversity Genomics	Ischyroceridae	Ischyroceridae	Canada	British Columbia	Bamfield	Brady`s Beach	48.8234	-125.161
NJCGS853-11	BOLD:AAB3295		University of Guelph, Centre for Biodiversity Genomics	Ischyroceridae	Jassa staudei	Canada	British Columbia	Bamfield	Brady`s Beach	48.8234	-125.161
NJCGS854-11	BOLD:AAH2673		University of Guelph, Centre for Biodiversity Genomics	Ischyroceridae	Ischyroceridae	Canada	British Columbia	Bamfield	Brady`s Beach	48.8234	-125.161
NJCGS855-11	BOLD:AAH2665		University of Guelph, Centre for Biodiversity Genomics	Ischyroceridae	Ischyroceridae	Canada	British Columbia	Bamfield	Brady`s Beach	48.8234	-125.161
NJCGS864-11	BOLD:AAL0725		University of Guelph, Centre for Biodiversity Genomics	Anisogammaridae	Eogammarus confervicolus	Canada	British Columbia	Haida Gwaii	Port Clements intertidal zone	53.6888	-132.187
NJCGS865-11	BOLD:AAL0725		University of Guelph, Centre for Biodiversity Genomics	Anisogammaridae	Eogammarus confervicolus	Canada	British Columbia	Haida Gwaii	Port Clements intertidal zone	53.6888	-132.187
NJCGS866-11	BOLD:AAL0725		University of Guelph, Centre for Biodiversity Genomics	Anisogammaridae	Eogammarus confervicolus	Canada	British Columbia	Haida Gwaii	Port Clements intertidal zone	53.6888	-132.187
NJCGS867-11	BOLD:AAL0725		University of Guelph, Centre for Biodiversity Genomics	Anisogammaridae	Eogammarus confervicolus	Canada	British Columbia	Haida Gwaii	Port Clements intertidal zone	53.6888	-132.187
NJCGS868-11	BOLD:AAO8061		University of Guelph, Centre for Biodiversity Genomics	Ampithoidae	Ampithoidae	Canada	British Columbia	Haida Gwaii	Port Clements intertidal zone	53.6888	-132.187
NJCGS869-11	BOLD:AAL0725		University of Guelph, Centre for Biodiversity Genomics	Anisogammaridae	Eogammarus confervicolus	Canada	British Columbia	Haida Gwaii	Port Clements intertidal zone	53.6888	-132.187
NJCGS870-11	BOLD:AAL0725		University of Guelph, Centre for Biodiversity Genomics	Anisogammaridae	Eogammarus confervicolus	Canada	British Columbia	Haida Gwaii	Port Clements intertidal zone	53.6888	-132.187
NJCGS871-11	BOLD:AAL0725		University of Guelph, Centre for Biodiversity Genomics	Anisogammaridae	Eogammarus confervicolus	Canada	British Columbia	Haida Gwaii	Port Clements intertidal zone	53.6888	-132.187
NJCGS872-11	BOLD:AAL0725		University of Guelph, Centre for Biodiversity Genomics	Anisogammaridae	Eogammarus confervicolus	Canada	British Columbia	Haida Gwaii	Port Clements intertidal zone	53.6888	-132.187
NJCGS873-11	BOLD:AAL0725		University of Guelph, Centre for Biodiversity Genomics	Anisogammaridae	Eogammarus confervicolus	Canada	British Columbia	Haida Gwaii	Port Clements intertidal zone	53.6888	-132.187
NJCGS876-11	BOLD:AAN6257		University of Guelph, Centre for Biodiversity Genomics	Corophiidae	Corophiidae	Canada	British Columbia	Haida Gwaii	Port Clements intertidal zone	53.6888	-132.187
NJCGS878-11	BOLD:AAG7136		University of Guelph, Centre for Biodiversity Genomics	Hyalidae	Parallorchestes cf. cowani	Canada	British Columbia	Bamfield	Wizard Islet	48.8578	-125.159
NJCGS879-11	BOLD:AAH7075		University of Guelph, Centre for Biodiversity Genomics	Ampithoidae	Ampithoe dalli	Canada	British Columbia	Bamfield	Wizard Islet	48.8578	-125.159
NJCGS882-11	BOLD:AAE1628		University of Guelph, Centre for Biodiversity Genomics	Corophiidae	Monocorophium insidiosum	Canada	British Columbia	Haida Gwaii	Port Clements mudflat	53.6666	-132.203
NJCGS883-11	BOLD:AAE9749		University of Guelph, Centre for Biodiversity Genomics	Corophiidae	Monocorophium insidiosum	Canada	British Columbia	Haida Gwaii	Port Clements mudflat	53.6666	-132.203
NJNAH044-14	BOLD:AAI2110		Biodiversity Institute of Ontario	Ischyroceridae	Ischyroceridae	Canada	New Brunswick		Bay of Fundy	44.95	-66.72
NJNAH045-14	BOLD:AAI2110		Biodiversity Institute of Ontario	Ischyroceridae	Ischyroceridae	Canada	New Brunswick		Bay of Fundy	44.95	-66.72
NJNAH046-14	BOLD:AAI2110		Biodiversity Institute of Ontario	Ischyroceridae	Ischyroceridae	Canada	New Brunswick		Bay of Fundy	44.95	-66.72
NJNAH047-14	BOLD:AAI2110		Biodiversity Institute of Ontario	Ischyroceridae	Ischyroceridae	Canada	New Brunswick		Bay of Fundy	44.95	-66.72
NJNAH048-14	BOLD:AAI2110		Biodiversity Institute of Ontario	Ischyroceridae	Ischyroceridae	Canada	New Brunswick		Bay of Fundy	44.95	-66.72
NNMC197-08	BOLD:AAG7122	MG313478	University of Guelph, Centre for Biodiversity Genomics	Calliopiidae	Apherusa	Canada	Nunavut	Resolute
NNMC198-08	BOLD:AAA7984	MG313540	University of Guelph, Centre for Biodiversity Genomics	Hyperiidae	Themisto libellula	Canada	Nunavut	Resolute
RBGC018-03	BOLD:AAA2949		Biodiversity Institute of Ontario	Talitridae	Platorchestia platensis	Canada	New Brunswick		St. Andrews
RBGC037-03		JQ412478	Biodiversity Institute of Ontario	Eusiridae	Rhachotropis helleri	Canada
RBGC038-03	BOLD:AAC1844	JQ412486	Biodiversity Institute of Ontario	Eusiridae	Rhachotropis inflata	Canada
SACRU015-08	BOLD:AAB6578	MG313542	University of Guelph, Centre for Biodiversity Genomics	Gammaracanthidae	Gammaracanthus loricatus	Canada	Manitoba	Churchill	unspecified locality	58.74	-93.82
SACRU017-08	BOLD:AAA1262	MG314827	University of Guelph, Centre for Biodiversity Genomics	Gammaridae	Gammarus oceanicus	Canada	Manitoba	Churchill	unspecified locality	58.74	-93.82
SACRU018-08	BOLD:AAA1262	MG318529	University of Guelph, Centre for Biodiversity Genomics	Gammaridae	Gammarus oceanicus	Canada	Manitoba	Churchill	unspecified locality	58.74	-93.82
SACRU061-09	BOLD:AAA9774	MG320196	University of Guelph, Centre for Biodiversity Genomics	Caprellidae	Caprella septentrionalis	Canada	Manitoba	Churchill	4km Offshore Gordon Point	58.8555	-93.805
SACRU090-10	BOLD:AAA1262		University of Guelph, Centre for Biodiversity Genomics	Gammaridae	Gammarus oceanicus	Canada	Manitoba	Churchill	16 km E Churchill, Bird Cove, Rock Bluff A	58.7641	-93.8677
SACRU091-10	BOLD:AAA1262		University of Guelph, Centre for Biodiversity Genomics	Gammaridae	Gammarus oceanicus	Canada	Manitoba	Churchill	16 km E Churchill, Bird Cove, Rock Bluff A	58.7641	-93.8677
WW074-07	BOLD:AAA1262	FJ581677	Universite du Quebec a Rimouski	Gammaridae	Gammarus oceanicus	Canada	Quebec	Cote-Nord	Baie-Comeau	49.237	-68.134
WW075-07	BOLD:AAA1262	FJ581676	Universite du Quebec a Rimouski	Gammaridae	Gammarus oceanicus	Canada	Quebec	Cote-Nord	Baie-Comeau	49.237	-68.134
WW078-07	BOLD:AAH7191	FJ581764	Universite du Quebec a Rimouski	Oedicerotidae	Deflexilodes intermedius	Canada	Quebec	St. Lawrence Gulf	NAFO-4S	51.141	-58.047
WW1012-08	BOLD:ADK8058	FJ581681	Universite du Quebec a Rimouski	Gammaridae	Gammarus tigrinus	Canada	Nova Scotia	Antigonish County	Antigonish	45.632	-61.958
WW1013-08	BOLD:ADK8058	FJ581680	Universite du Quebec a Rimouski	Gammaridae	Gammarus tigrinus	Canada	Nova Scotia	Antigonish County	Antigonish	45.632	-61.958
WW1022-08	BOLD:AAB9507	FJ581514	Universite du Quebec a Rimouski	Uristidae	Anonyx sarsi	Canada	Quebec	Bas-Saint-Laurent	Rimouski	48.463	-68.519
WW1023-08	BOLD:AAC5465	FJ581877	Universite du Quebec a Rimouski	Lysianassidae	Psammonyx terranovae	Canada	Quebec	Cote-Nord	Baie Sainte-Marguerite	50.25	-66.7
WW1024-08	BOLD:AAC5465	FJ581876	Universite du Quebec a Rimouski	Lysianassidae	Psammonyx terranovae	Canada	Quebec	Cote-Nord	Baie Sainte-Marguerite	50.25	-66.7
WW1025-08	BOLD:AAC5465	FJ581875	Universite du Quebec a Rimouski	Lysianassidae	Psammonyx terranovae	Canada	Quebec	Cote-Nord	Baie Sainte-Marguerite	50.25	-66.7
WW1026-08	BOLD:AAB9507	FJ581513	Universite du Quebec a Rimouski	Uristidae	Anonyx sarsi	Canada	Quebec	Bas-Saint-Laurent	Sainte-Luce	48.547	-68.365
WW1027-08	BOLD:AAB9507	FJ581519	Universite du Quebec a Rimouski	Uristidae	Anonyx sarsi	Canada	Quebec	Cote-Nord	Baie Sainte-Marguerite	50.25	-66.7
WW1030-08	BOLD:AAC5532	FJ581808	Universite du Quebec a Rimouski	Lysianassidae	Orchomenella pinguis	Canada	Quebec	Cote-Nord	Baie Sainte-Marguerite	50.25	-66.7
WW1032-08	BOLD:AAC5465	FJ581874	Universite du Quebec a Rimouski	Lysianassidae	Psammonyx terranovae	Canada	Quebec	Cote-Nord	Baie Sainte-Marguerite	50.25	-66.7
WW105-07	BOLD:AAB3310	FJ581884	Universite du Quebec a Rimouski	Eusiridae	Rhachotropis aculeata	Canada	Quebec	St. Lawrence Gulf	NAFO-4S	49.921	-64.622
WW1054-08	BOLD:AAC5465	FJ581873	Universite du Quebec a Rimouski	Lysianassidae	Psammonyx terranovae	Canada	Quebec	Cote-Nord	Baie Sainte-Marguerite	50.25	-66.7
WW1058-08	BOLD:AAB1048	FJ581553	Universite du Quebec a Rimouski	Calliopiidae	Calliopius laeviusculus	Canada	Quebec	Charlevoix	Baie des Rochers	47.958	-69.799
WW1059-08	BOLD:AAE2531	FJ581791	Universite du Quebec a Rimouski	Oedicerotidae	Oediceros saginatus	Canada	Quebec	Charlevoix	Baie des Rochers	47.958	-69.799
WW1060-08	BOLD:AAA5584	FJ581658	Universite du Quebec a Rimouski	Gammaridae	Gammarus lawrencianus	Canada	Quebec	Charlevoix	Baie des Rochers	47.958	-69.799
WW106-07	BOLD:AAA7984	FJ581920	Universite du Quebec a Rimouski	Hyperiidae	Themisto libellula	Canada	Quebec	St. Lawrence Gulf	NAFO-4T	48.75	-64.089
WW1061-08	BOLD:AAA9543	FJ581798	Universite du Quebec a Rimouski	Uristidae	Onisimus litoralis	Canada	Quebec	Charlevoix	Baie des Rochers	47.958	-69.799
WW1063-08	BOLD:AAA5584	FJ581657	Universite du Quebec a Rimouski	Gammaridae	Gammarus lawrencianus	Canada	Quebec	Charlevoix	Baie des Rochers	47.958	-69.799
WW1064-08	BOLD:AAB1048	FJ581552	Universite du Quebec a Rimouski	Calliopiidae	Calliopius laeviusculus	Canada	Quebec	Charlevoix	Baie des Rochers	47.958	-69.799
WW1065-08	BOLD:AAE2531	FJ581790	Universite du Quebec a Rimouski	Oedicerotidae	Oediceros saginatus	Canada	Quebec	Charlevoix	Baie des Rochers	47.958	-69.799
WW1066-08	BOLD:AAA5584	FJ581652	Universite du Quebec a Rimouski	Gammaridae	Gammarus lawrencianus	Canada	Quebec	Bas-Saint-Laurent	Sainte-Luce	48.547	-68.365
WW1071-08	BOLD:AAB7817	FJ581623	Universite du Quebec a Rimouski	Gammaridae	Echinogammarus ischnus	Canada	Quebec	St. Lawrence Estuary	Upper Estuary
WW1072-08	BOLD:AAB7817	FJ581622	Universite du Quebec a Rimouski	Gammaridae	Echinogammarus ischnus	Canada	Quebec	St. Lawrence Estuary	Upper Estuary
WW1075-08	BOLD:AAC0651	FJ581720	Universite du Quebec a Rimouski	Ischyroceridae	Ischyrocerus anguipes	Canada	Quebec	St. Lawrence Estuary	Ile-Rouge	48.094	-69.518
WW1076-08	BOLD:AAB1048	FJ581548	Universite du Quebec a Rimouski	Calliopiidae	Calliopius laeviusculus	Canada	Quebec	Cote-Nord	Gethsemani- Kegashka	50.169	-61.261
WW1077-08	BOLD:AAC0651	FJ581733	Universite du Quebec a Rimouski	Ischyroceridae	Ischyrocerus anguipes	Canada	Quebec	Anticosti Island	Port-Menier	49.77	-64.344
WW1078-08	BOLD:AAB1048	FJ581541	Universite du Quebec a Rimouski	Calliopiidae	Calliopius laeviusculus	Canada	Quebec	Cote-Nord	Manicouagan	49.252	-68.131
WW1079-08	BOLD:AAB1048	FJ581540	Universite du Quebec a Rimouski	Calliopiidae	Calliopius laeviusculus	Canada	Quebec	Cote-Nord	Manicouagan	49.249	-68.13
WW1080-08	BOLD:AAB1048	FJ581547	Universite du Quebec a Rimouski	Calliopiidae	Calliopius laeviusculus	Canada	Quebec	Cote-Nord	Tabatiere- St. Augustin	51.174	-58.565
WW1081-08	BOLD:AAB1048	FJ581549	Universite du Quebec a Rimouski	Calliopiidae	Calliopius laeviusculus	Canada	Quebec	Cote-Nord	Blanc-Sablon- Bonne Esperance	51.451	-57.255
WW1082-08	BOLD:AAB1048	FJ581550	Universite du Quebec a Rimouski	Calliopiidae	Calliopius laeviusculus	Canada	Quebec	Cote-Nord	Tabatiere- St. Augustin	50.853	-58.95
WW1083-08	BOLD:AAB1048	FJ581546	Universite du Quebec a Rimouski	Calliopiidae	Calliopius laeviusculus	Canada	Quebec	Cote-Nord	Tabatiere- St. Augustin	51.062	-58.678
WW1084-08	BOLD:AAC5063	FJ581731	Universite du Quebec a Rimouski	Ischyroceridae	Ischyrocerus anguipes	Canada	Quebec	Cote-Nord	Tabatiere- St. Augustin	51.176	-58.302
WW1085-08	BOLD:AAC5063	FJ581719	Universite du Quebec a Rimouski	Ischyroceridae	Ischyrocerus anguipes	Canada	Quebec	St. Lawrence Estuary	Ile-Rouge	48.094	-69.518
WW1086-08	BOLD:AAC5063	FJ581732	Universite du Quebec a Rimouski	Ischyroceridae	Ischyrocerus anguipes	Canada	Quebec	Anticosti Island	Port-Menier	49.808	-64.368
WW127-07	BOLD:AAA7984	FJ581919	Universite du Quebec a Rimouski	Hyperiidae	Themisto libellula	Canada	Quebec	St. Lawrence Gulf	NAFO-4T	48.75	-64.089
WW128-07	BOLD:AAH7191	FJ581765	Universite du Quebec a Rimouski	Oedicerotidae	Deflexilodes intermedius	Canada	Quebec	St. Lawrence Gulf	NAFO-4S	51.141	-58.047
WW129-07	BOLD:AAB3310	FJ581885	Universite du Quebec a Rimouski	Eusiridae	Rhachotropis aculeata	Canada	Quebec	St. Lawrence Gulf	NAFO-4S	51.141	-58.047
WW160-07	BOLD:AAB9507	FJ581511	Universite du Quebec a Rimouski	Uristidae	Anonyx sarsi	Canada	Quebec	Charlevoix	Baie des Rochers	47.957	-69.806
WW161-07	BOLD:AAB9507	FJ581512	Universite du Quebec a Rimouski	Uristidae	Anonyx sarsi	Canada	Quebec	Charlevoix	Baie des Rochers	47.957	-69.795
WW162-07	BOLD:AAB9507	FJ581510	Universite du Quebec a Rimouski	Uristidae	Anonyx sarsi	Canada	Quebec	Charlevoix	Baie des Rochers	47.957	-69.808
WW163-07	BOLD:AAB9312	FJ581800	Universite du Quebec a Rimouski	Lysianassidae	Orchomenella minuta	Canada	Quebec	Charlevoix	Baie des Rochers	47.957	-69.795
WW164-07	BOLD:AAB9312	FJ581799	Universite du Quebec a Rimouski	Lysianassidae	Orchomenella minuta	Canada	Quebec	Charlevoix	Baie des Rochers	47.957	-69.795
WW165-07	BOLD:AAC5532	FJ581805	Universite du Quebec a Rimouski	Lysianassidae	Orchomenella pinguis	Canada	Quebec	Charlevoix	Baie des Rochers	47.958	-69.799
WW166-07	BOLD:AAC5532	FJ581807	Universite du Quebec a Rimouski	Lysianassidae	Orchomenella pinguis	Canada	Quebec	Charlevoix	Baie des Rochers	47.957	-69.808
WW167-07	BOLD:AAA9543	FJ581795	Universite du Quebec a Rimouski	Uristidae	Onisimus litoralis	Canada	Quebec	Charlevoix	Baie des Rochers	47.957	-69.806
WW169-07	BOLD:AAA9774	FJ581588	Universite du Quebec a Rimouski	Caprellidae	Caprella septentrionalis	Canada	Quebec	Charlevoix	Baie des Rochers	47.957	-69.795
WW170-07	BOLD:AAA1262		Universite du Quebec a Rimouski	Gammaridae	Gammarus oceanicus	Canada	Quebec	Charlevoix	Baie des Rochers	47.957	-69.806
WW171-07	BOLD:AAA1262		Universite du Quebec a Rimouski	Gammaridae	Gammarus oceanicus	Canada	Quebec	Charlevoix	Baie des Rochers	47.958	-69.799
WW172-07	BOLD:AAA1262		Universite du Quebec a Rimouski	Gammaridae	Gammarus oceanicus	Canada	Quebec	Charlevoix	Baie des Rochers	47.957	-69.808
WW173-07	BOLD:AAA1262		Universite du Quebec a Rimouski	Gammaridae	Gammarus oceanicus	Canada	Quebec	Charlevoix	Baie des Rochers	47.957	-69.808
WW174-07	BOLD:AAA5584	FJ581656	Universite du Quebec a Rimouski	Gammaridae	Gammarus lawrencianus	Canada	Quebec	Charlevoix	Baie des Rochers	47.957	-69.808
WW175-07	BOLD:AAB1048	FJ581554	Universite du Quebec a Rimouski	Calliopiidae	Calliopius laeviusculus	Canada	Quebec	Charlevoix	Baie des Rochers	47.957	-69.795
WW176-07	BOLD:AAB1048	FJ581551	Universite du Quebec a Rimouski	Calliopiidae	Calliopius laeviusculus	Canada	Quebec	Charlevoix	Baie des Rochers	47.958	-69.799
WW177-07	BOLD:AAE2854	FJ581863	Universite du Quebec a Rimouski	Pontogeneiidae	Pontogeneia inermis	Canada	Quebec	Charlevoix	Baie des Rochers	47.957	-69.795
WW178-07	BOLD:AAE2854	FJ581862	Universite du Quebec a Rimouski	Pontogeneiidae	Pontogeneia inermis	Canada	Quebec	Charlevoix	Baie des Rochers	47.958	-69.799
WW180-07	BOLD:AAE2531	FJ581794	Universite du Quebec a Rimouski	Oedicerotidae	Oediceros saginatus	Canada	Quebec	Charlevoix	Baie des Rochers	47.958	-69.799
WW181-07	BOLD:AAE2531	FJ581793	Universite du Quebec a Rimouski	Oedicerotidae	Oediceros saginatus	Canada	Quebec	Charlevoix	Baie des Rochers	47.958	-69.799
WW182-07	BOLD:AAH3394	FJ581767	Universite du Quebec a Rimouski	Pontoporeiidae	Monoporeia sp.	Canada	Quebec	Charlevoix	Baie des Rochers	47.957	-69.808
WW282-08	BOLD:AAC0155	FJ581472	Universite du Quebec a Rimouski	Talitridae	Americorchestia longicornis	Canada	Nova Scotia	Antigonish County	Antigonish	45.705	-61.9
WW283-08	BOLD:AAC0155	FJ581471	Universite du Quebec a Rimouski	Talitridae	Americorchestia longicornis	Canada	Nova Scotia	Antigonish County	Antigonish	45.705	-61.9
WW284-08	BOLD:AAC0155	FJ581470	Universite du Quebec a Rimouski	Talitridae	Americorchestia longicornis	Canada	Nova Scotia	Antigonish County	Antigonish	45.705	-61.9
WW285-08	BOLD:AAC0155	FJ581469	Universite du Quebec a Rimouski	Talitridae	Americorchestia longicornis	Canada	Nova Scotia	Antigonish County	Antigonish	45.705	-61.9
WW287-08	BOLD:AAC0155	FJ581468	Universite du Quebec a Rimouski	Talitridae	Americorchestia longicornis	Canada	Nova Scotia	Antigonish County	Antigonish	45.705	-61.9
WW305-08	BOLD:AAC0155	FJ581467	Universite du Quebec a Rimouski	Talitridae	Americorchestia longicornis	Canada	Nova Scotia	Antigonish County	Antigonish	45.705	-61.9
WW326-08	BOLD:AAA2949	FJ581857	Universite du Quebec a Rimouski	Talitridae	Platorchestia platensis	Canada	New Brunswick	Northumberland County	Neguac	47.227	-65.077
WW327-08	BOLD:AAA2949	FJ581856	Universite du Quebec a Rimouski	Talitridae	Platorchestia platensis	Canada	New Brunswick	Northumberland County	Neguac	47.227	-65.077
WW329-08	BOLD:AAA2949	FJ581858	Universite du Quebec a Rimouski	Talitridae	Platorchestia platensis	Canada	New Brunswick	Northumberland County	Point aux carr	47.076	-65.207
WW339-08	BOLD:AAC5532	FJ581806	Universite du Quebec a Rimouski	Lysianassidae	Orchomenella pinguis	Canada	Quebec	Charlevoix	Baie des Rochers	47.957	-69.808
WW340-08	BOLD:AAA5584	FJ581659	Universite du Quebec a Rimouski	Gammaridae	Gammarus lawrencianus	Canada	Quebec	Charlevoix	Baie des Rochers	47.958	-69.799
WW341-08	BOLD:AAE2531	FJ581792	Universite du Quebec a Rimouski	Oedicerotidae	Oediceros saginatus	Canada	Quebec	Charlevoix	Baie des Rochers	47.958	-69.799
WW342-08	BOLD:AAB5862	FJ581698	Universite du Quebec a Rimouski	Hyalidae	Apohyale prevostii	Canada	Quebec	Charlevoix	Baie des Rochers	47.957	-69.808
WW344-08	BOLD:AAA9774	FJ581587	Universite du Quebec a Rimouski	Caprellidae	Caprella septentrionalis	Canada	Quebec	Charlevoix	Baie des Rochers	47.957	-69.795
WW345-08	BOLD:AAH3394	FJ581766	Universite du Quebec a Rimouski	Pontoporeiidae	Monoporeia sp.	Canada	Quebec	Charlevoix	Baie des Rochers	47.957	-69.808
WW443-08	BOLD:AAA9543	FJ581797	Universite du Quebec a Rimouski	Uristidae	Onisimus litoralis	Canada	Quebec	Charlevoix	Baie des Rochers	47.957	-69.808
WW444-08	BOLD:AAA9543	FJ581796	Universite du Quebec a Rimouski	Uristidae	Onisimus litoralis	Canada	Quebec	Charlevoix	Baie des Rochers	47.957	-69.808
WW448-08	BOLD:AAB6875	FJ581487	Universite du Quebec a Rimouski	Ampeliscidae	Ampelisca eschrichtii	Canada	Quebec	Cote-Nord	Baie Sainte-Marguerite	50.25	-66.7
WW449-08	BOLD:AAB6875	FJ581486	Universite du Quebec a Rimouski	Ampeliscidae	Ampelisca eschrichtii	Canada	Quebec	Cote-Nord	Baie Sainte-Marguerite	50.25	-66.7
WW450-08	BOLD:AAB6875	FJ581485	Universite du Quebec a Rimouski	Ampeliscidae	Ampelisca eschrichtii	Canada	Quebec	Cote-Nord	Baie Sainte-Marguerite	50.25	-66.7
WW451-08	BOLD:AAB6875	FJ581489	Universite du Quebec a Rimouski	Ampeliscidae	Ampelisca eschrichtii	Canada	Quebec	Cote-Nord	Baie Sainte-Marguerite	50.25	-66.7
WW452-08	BOLD:AAB6875	FJ581488	Universite du Quebec a Rimouski	Ampeliscidae	Ampelisca eschrichtii	Canada	Quebec	Cote-Nord	Baie Sainte-Marguerite	50.25	-66.7
WW453-08	BOLD:AAC4492	FJ581497	Universite du Quebec a Rimouski	Ampithoidae	Ampithoe rubricata	Canada	Quebec	Cote-Nord	Baie Sainte-Marguerite	50.25	-66.7
WW454-08	BOLD:AAC4492	FJ581496	Universite du Quebec a Rimouski	Ampithoidae	Ampithoe rubricata	Canada	Quebec	Cote-Nord	Baie Sainte-Marguerite	50.25	-66.7
WW456-08	BOLD:AAC4492	FJ581495	Universite du Quebec a Rimouski	Ampithoidae	Ampithoe rubricata	Canada	Quebec	Cote-Nord	Baie Sainte-Marguerite	50.25	-66.7
WW457-08	BOLD:AAF3391	FJ581861	Universite du Quebec a Rimouski	Pleustidae	Pleustes panoplus	Canada	Quebec	Cote-Nord	Baie Sainte-Marguerite	50.25	-66.7
WW458-08	BOLD:AAB3310	FJ581887	Universite du Quebec a Rimouski	Eusiridae	Rhachotropis aculeata	Canada	Quebec	Cote-Nord	Baie Sainte-Marguerite	50.25	-66.7
WW459-08	BOLD:AAB3310	FJ581886	Universite du Quebec a Rimouski	Eusiridae	Rhachotropis aculeata	Canada	Quebec	Cote-Nord	Baie Sainte-Marguerite	50.25	-66.7
WW470-08	BOLD:AAB2476	FJ581573	Universite du Quebec a Rimouski	Caprellidae	Caprella linearis	Canada	Quebec	Cote-Nord	Baie Sainte-Marguerite	50.25	-66.7
WW471-08	BOLD:AAB2476	FJ581572	Universite du Quebec a Rimouski	Caprellidae	Caprella linearis	Canada	Quebec	Cote-Nord	Baie Sainte-Marguerite	50.25	-66.7
WW472-08	BOLD:AAB2476	FJ581575	Universite du Quebec a Rimouski	Caprellidae	Caprella linearis	Canada	Quebec	Cote-Nord	Baie Sainte-Marguerite	50.25	-66.7
WW473-08	BOLD:AAB2476	FJ581574	Universite du Quebec a Rimouski	Caprellidae	Caprella linearis	Canada	Quebec	Cote-Nord	Baie Sainte-Marguerite	50.25	-66.7
WW474-08	BOLD:AAC5465	FJ581878	Universite du Quebec a Rimouski	Lysianassidae	Psammonyx terranovae	Canada	Quebec	Cote-Nord	Baie Sainte-Marguerite	50.25	-66.7
WW476-08	BOLD:AAB9507	FJ581520	Universite du Quebec a Rimouski	Uristidae	Anonyx sarsi	Canada	Quebec	Cote-Nord	Baie Sainte-Marguerite	50.25	-66.7
WW477-08	BOLD:AAA9152	FJ581507	Universite du Quebec a Rimouski	Uristidae	Anonyx nugax	Canada	Quebec	Cote-Nord	Baie Sainte-Marguerite	50.25	-66.7
WW478-08	BOLD:AAA9152	FJ581506	Universite du Quebec a Rimouski	Uristidae	Anonyx nugax	Canada	Quebec	Cote-Nord	Baie Sainte-Marguerite	50.25	-66.7
WW479-08	BOLD:AAA9152	FJ581505	Universite du Quebec a Rimouski	Uristidae	Anonyx nugax	Canada	Quebec	Cote-Nord	Baie Sainte-Marguerite	50.25	-66.7
WW480-08	BOLD:AAA9152	FJ581504	Universite du Quebec a Rimouski	Uristidae	Anonyx nugax	Canada	Quebec	Cote-Nord	Baie Sainte-Marguerite	50.25	-66.7
WW483-08	BOLD:AAC5532	FJ581809	Universite du Quebec a Rimouski	Lysianassidae	Orchomenella pinguis	Canada	Quebec	Cote-Nord	Baie Sainte-Marguerite	50.25	-66.7
WW485-08	BOLD:AAE2854	FJ581864	Universite du Quebec a Rimouski	Pontogeneiidae	Pontogeneia inermis	Canada	Quebec	Cote-Nord	Baie Sainte-Marguerite	50.25	-66.7
WW486-08	BOLD:AAD0434	FJ581763	Universite du Quebec a Rimouski	Melitidae	Melita formosa	Canada	Quebec	Cote-Nord	Baie Sainte-Marguerite	50.25	-66.7
WW487-08	BOLD:AAD0434	FJ581762	Universite du Quebec a Rimouski	Melitidae	Melita formosa	Canada	Quebec	Cote-Nord	Baie Sainte-Marguerite	50.25	-66.7
WW488-08	BOLD:AAD7557	FJ581758	Universite du Quebec a Rimouski	Melitidae	Melita dentata	Canada	Quebec	Cote-Nord	Baie Sainte-Marguerite	50.25	-66.7
WW489-08	BOLD:AAD7557	FJ581757	Universite du Quebec a Rimouski	Melitidae	Melita dentata	Canada	Quebec	Cote-Nord	Baie Sainte-Marguerite	50.25	-66.7
WW491-08	BOLD:AAD0434	FJ581761	Universite du Quebec a Rimouski	Melitidae	Melita formosa	Canada	Quebec	Cote-Nord	Baie Sainte-Marguerite	50.25	-66.7
WW496-08	BOLD:AAC5532	FJ581811	Universite du Quebec a Rimouski	Lysianassidae	Orchomenella pinguis	Canada	Quebec	Cote-Nord	Baie Sainte-Marguerite	50.25	-66.7
WW497-08	BOLD:AAC5532	FJ581810	Universite du Quebec a Rimouski	Lysianassidae	Orchomenella pinguis	Canada	Quebec	Cote-Nord	Baie Sainte-Marguerite	50.25	-66.7
WW501-08	BOLD:AAI6904	FJ581692	Universite du Quebec a Rimouski	Calliopiidae	Halirages fulvocinctus	Canada	Quebec	Bas-Saint-Laurent	Kamouraska	47.691	-69.825
WW502-08	BOLD:AAI6904	FJ581691	Universite du Quebec a Rimouski	Calliopiidae	Halirages fulvocinctus	Canada	Quebec	Bas-Saint-Laurent	Kamouraska	47.691	-69.825
WW505-08	BOLD:AAC5063	FJ581735	Universite du Quebec a Rimouski	Ischyroceridae	Ischyrocerus anguipes	Canada	Quebec	Anticosti Island	Port-Menier	49.788	-64.357
WW506-08	BOLD:AAC0651	FJ581734	Universite du Quebec a Rimouski	Ischyroceridae	Ischyrocerus anguipes	Canada	Quebec	Anticosti Island	Port-Menier	49.788	-64.357
WW507-08	BOLD:AAL3037	FJ581638	Universite du Quebec a Rimouski	Gammarellidae	Gammarellus angulosus	Canada	Quebec	Anticosti Island	Port-Menier	49.788	-64.357
WW508-08	BOLD:AAB1048	FJ581559	Universite du Quebec a Rimouski	Calliopiidae	Calliopius laeviusculus	Canada	Quebec	Anticosti Island	Port-Menier	49.788	-64.357
WW512-08	BOLD:AAA9774	FJ581591	Universite du Quebec a Rimouski	Caprellidae	Caprella septentrionalis	Canada	Quebec	Anticosti Island	Port-Menier	49.788	-64.357
WW513-08	BOLD:AAA9774	FJ581590	Universite du Quebec a Rimouski	Caprellidae	Caprella septentrionalis	Canada	Quebec	Anticosti Island	Port-Menier	49.788	-64.357
WW515-08	BOLD:AAA1262		Universite du Quebec a Rimouski	Gammaridae	Gammarus oceanicus	Canada	Nova Scotia	Kings County	Kingsport	45.159	-64.359
WW521-08	BOLD:AAA1262		Universite du Quebec a Rimouski	Gammaridae	Gammarus oceanicus	Canada	Quebec	Nord-du-Quebec	Kangiqsualujjuag	58.684	-65.954
WW527-08	BOLD:AAA1262		Universite du Quebec a Rimouski	Gammaridae	Gammarus oceanicus	Canada	Quebec	Nord-du-Quebec	Kangiqsualujjuag	58.683	-65.954
WW534-08	BOLD:AAA1262		Universite du Quebec a Rimouski	Gammaridae	Gammarus oceanicus	Canada	Quebec	Bas-Saint-Laurent	Rimouski	48.4627	-68.5191
WW535-08	BOLD:AAA1262		Universite du Quebec a Rimouski	Gammaridae	Gammarus oceanicus	Canada	Quebec	Bas-Saint-Laurent	Rimouski	48.4627	-68.5191
WW536-08	BOLD:AAA1262		Universite du Quebec a Rimouski	Gammaridae	Gammarus oceanicus	Canada	Quebec	Bas-Saint-Laurent	Rimouski	48.475	-68.5139
WW537-08	BOLD:AAA1262		Universite du Quebec a Rimouski	Gammaridae	Gammarus oceanicus	Canada	Quebec	Bas-Saint-Laurent	Rocher-Blanc	48.424	-68.6052
WW538-08	BOLD:AAA1262		Universite du Quebec a Rimouski	Gammaridae	Gammarus oceanicus	Canada	Quebec	Bas-Saint-Laurent	Rocher-Blanc	48.424	-68.6052
WW541-08	BOLD:AAA1262		Universite du Quebec a Rimouski	Gammaridae	Gammarus oceanicus	Canada	New Brunswick	Gloucester County	Belledune	47.896	-65.82
WW542-08	BOLD:AAA1262		Universite du Quebec a Rimouski	Gammaridae	Gammarus oceanicus	Canada	New Brunswick	Gloucester County	Belledune	47.896	-65.82
WW543-08	BOLD:AAA1262		Universite du Quebec a Rimouski	Gammaridae	Gammarus oceanicus	Canada	New Brunswick	Gloucester County	Belledune	47.896	-65.82
WW544-08	BOLD:AAA1262		Universite du Quebec a Rimouski	Gammaridae	Gammarus oceanicus	Canada	Quebec	Gaspesie	Riviere-au-Renard	49.003	-64.391
WW545-08	BOLD:AAA1262		Universite du Quebec a Rimouski	Gammaridae	Gammarus oceanicus	Canada	Quebec	Gaspesie	Riviere-au-Renard	49.003	-64.391
WW546-08	BOLD:AAA1262		Universite du Quebec a Rimouski	Gammaridae	Gammarus oceanicus	Canada	Quebec	Gaspesie	Riviere-au-Renard	49.003	-64.391
WW547-08	BOLD:AAA1262		Universite du Quebec a Rimouski	Gammaridae	Gammarus oceanicus	Canada	Quebec	Gaspesie	Riviere-au-Renard	49.003	-64.391
WW548-08	BOLD:AAA1262		Universite du Quebec a Rimouski	Gammaridae	Gammarus oceanicus	Canada	Quebec	Gaspesie	Grand-etang	49.139	-64.745
WW549-08	BOLD:AAA1262		Universite du Quebec a Rimouski	Gammaridae	Gammarus oceanicus	Canada	Quebec	Gaspesie	Grand-etang	49.139	-64.745
WW550-08	BOLD:AAA5584	FJ581653	Universite du Quebec a Rimouski	Gammaridae	Gammarus lawrencianus	Canada	Quebec	Gaspesie	Mont-Louis	49.234	-65.721
WW552-08	BOLD:AAA1262		Universite du Quebec a Rimouski	Gammaridae	Gammarus oceanicus	Canada	Quebec	Gaspesie	Mont-Louis	49.234	-65.721
WW553-08	BOLD:AAA1262		Universite du Quebec a Rimouski	Gammaridae	Gammarus oceanicus	Canada	New Brunswick	Westmorland County	Shediac	46.224	-64.553
WW554-08	BOLD:AAA1262		Universite du Quebec a Rimouski	Gammaridae	Gammarus oceanicus	Canada	New Brunswick	Westmorland County	Shediac	46.224	-64.553
WW555-08	BOLD:AAA1262		Universite du Quebec a Rimouski	Gammaridae	Gammarus oceanicus	Canada	New Brunswick	Westmorland County	Shediac	46.224	-64.553
WW557-08	BOLD:AAA1262		Universite du Quebec a Rimouski	Gammaridae	Gammarus oceanicus	Canada	New Brunswick	Albert County	Alma	45.6	-64.938
WW561-08	BOLD:AAA1262		Universite du Quebec a Rimouski	Gammaridae	Gammarus oceanicus	Canada	New Brunswick	Albert County	Hopewell Cape	45.822	-64.573
WW562-08	BOLD:AAA1262		Universite du Quebec a Rimouski	Gammaridae	Gammarus oceanicus	Canada	New Brunswick	Albert County	Hopewell Cape	45.822	-64.573
WW563-08	BOLD:AAA1262		Universite du Quebec a Rimouski	Gammaridae	Gammarus oceanicus	Canada	New Brunswick	Albert County	Hopewell Cape	45.822	-64.573
WW567-08	BOLD:AAA1262		Universite du Quebec a Rimouski	Gammaridae	Gammarus oceanicus	Canada	Nova Scotia	Cumberland County	Parrsboro	45.373	-64.331
WW568-08	BOLD:AAA1262		Universite du Quebec a Rimouski	Gammaridae	Gammarus oceanicus	Canada	Nova Scotia	Cumberland County	Parrsboro	45.373	-64.331
WW569-08	BOLD:AAA1262		Universite du Quebec a Rimouski	Gammaridae	Gammarus oceanicus	Canada	Nova Scotia	Cumberland County	Parrsboro	45.373	-64.331
WW570-08	BOLD:AAA1262		Universite du Quebec a Rimouski	Gammaridae	Gammarus oceanicus	Canada	Nova Scotia	Cumberland County	Parrsboro	45.373	-64.331
WW573-08	BOLD:AAA1262		Universite du Quebec a Rimouski	Gammaridae	Gammarus oceanicus	Canada	Nova Scotia	Cumberland County	Five Islands	45.408	-64.077
WW574-08	BOLD:AAA1262		Universite du Quebec a Rimouski	Gammaridae	Gammarus oceanicus	Canada	Nova Scotia	Cumberland County	Five Islands	45.408	-64.077
WW575-08	BOLD:AAA1262		Universite du Quebec a Rimouski	Gammaridae	Gammarus oceanicus	Canada	Nova Scotia	Cumberland County	Five Islands	45.408	-64.077
WW576-08	BOLD:AAA1262		Universite du Quebec a Rimouski	Gammaridae	Gammarus oceanicus	Canada	Nova Scotia	Kings County	Kingsport	45.159	-64.359
WW577-08	BOLD:AAA1262		Universite du Quebec a Rimouski	Gammaridae	Gammarus oceanicus	Canada	Nova Scotia	Kings County	Kingsport	45.159	-64.359
WW579-08	BOLD:AAA1262		Universite du Quebec a Rimouski	Gammaridae	Gammarus oceanicus	Canada	Nova Scotia	Kings County	Kingsport	45.159	-64.359
WW580-08	BOLD:AAA1262		Universite du Quebec a Rimouski	Gammaridae	Gammarus oceanicus	Canada	Nova Scotia	Halifax County	Peggy s Cove	44.493	-63.917
WW581-08	BOLD:AAA1262		Universite du Quebec a Rimouski	Gammaridae	Gammarus oceanicus	Canada	Nova Scotia	Halifax County	Peggy s Cove	44.493	-63.917
WW582-08	BOLD:AAA1262		Universite du Quebec a Rimouski	Gammaridae	Gammarus oceanicus	Canada	Nova Scotia	Halifax County	Boutiliers Point	44.66	-63.942
WW583-08	BOLD:AAA1262		Universite du Quebec a Rimouski	Gammaridae	Gammarus oceanicus	Canada	Nova Scotia	Halifax County	Boutiliers Point	44.66	-63.942
WW585-08	BOLD:AAA1262		Universite du Quebec a Rimouski	Gammaridae	Gammarus oceanicus	Canada	Nova Scotia	Inverness County	Cheticamp	46.629	-61.014
WW586-08	BOLD:AAA1262		Universite du Quebec a Rimouski	Gammaridae	Gammarus oceanicus	Canada	Nova Scotia	Inverness County	Cheticamp	46.629	-61.014
WW587-08	BOLD:AAA1262		Universite du Quebec a Rimouski	Gammaridae	Gammarus oceanicus	Canada	Nova Scotia	Inverness County	Cheticamp	46.629	-61.014
WW588-08	BOLD:AAA1262		Universite du Quebec a Rimouski	Gammaridae	Gammarus oceanicus	Canada	Nova Scotia	Antigonish County	Linwood	45.644	-61.584
WW589-08	BOLD:AAA1262		Universite du Quebec a Rimouski	Gammaridae	Gammarus oceanicus	Canada	Nova Scotia	Antigonish County	Linwood	45.644	-61.584
WW590-08	BOLD:AAA1262		Universite du Quebec a Rimouski	Gammaridae	Gammarus oceanicus	Canada	Nova Scotia	Antigonish County	Linwood	45.644	-61.584
WW591-08	BOLD:AAA1262		Universite du Quebec a Rimouski	Gammaridae	Gammarus oceanicus	Canada	Nova Scotia	Cumberland County	Seagrove	45.997	-63.984
WW592-08	BOLD:AAA1262		Universite du Quebec a Rimouski	Gammaridae	Gammarus oceanicus	Canada	Nova Scotia	Cumberland County	Seagrove	45.997	-63.984
WW593-08	BOLD:AAA1262		Universite du Quebec a Rimouski	Gammaridae	Gammarus oceanicus	Canada	New Brunswick	Northumberland County	Point aux carr	47.076	-65.207
WW594-08	BOLD:AAA1262		Universite du Quebec a Rimouski	Gammaridae	Gammarus oceanicus	Canada	New Brunswick	Northumberland County	Point aux carr	47.076	-65.207
WW595-08	BOLD:AAA1262		Universite du Quebec a Rimouski	Gammaridae	Gammarus oceanicus	Canada	New Brunswick	Northumberland County	Point aux carr	47.076	-65.207
WW597-08	BOLD:AAA5117	FJ581641	Universite du Quebec a Rimouski	Gammaridae	Gammarus duebeni	Canada	Quebec	Cote-Nord	Forestville	48.735	-69.064
WW598-08	BOLD:AAA5117	FJ581640	Universite du Quebec a Rimouski	Gammaridae	Gammarus duebeni	Canada	Quebec	Cote-Nord	Forestville	48.735	-69.064
WW599-08	BOLD:AAA5117	FJ581639	Universite du Quebec a Rimouski	Gammaridae	Gammarus duebeni	Canada	Quebec	Cote-Nord	Forestville	48.735	-69.064
WW600-08	BOLD:AAA1262		Universite du Quebec a Rimouski	Gammaridae	Gammarus oceanicus	Canada	Quebec	Charlevoix	St. Irenee	47.572	-70.202
WW601-08	BOLD:AAA1262		Universite du Quebec a Rimouski	Gammaridae	Gammarus oceanicus	Canada	Quebec	Charlevoix	St. Irenee	47.572	-70.202
WW602-08	BOLD:AAA1262		Universite du Quebec a Rimouski	Gammaridae	Gammarus oceanicus	Canada	Quebec	Charlevoix	St. Irenee	47.572	-70.202
WW603-08	BOLD:AAA1262		Universite du Quebec a Rimouski	Gammaridae	Gammarus oceanicus	Canada	Quebec	Bas-Saint-Laurent	Trois-Pistoles	48.117	-69.167
WW604-08	BOLD:AAA1262		Universite du Quebec a Rimouski	Gammaridae	Gammarus oceanicus	Canada	Quebec	Bas-Saint-Laurent	Trois-Pistoles	48.117	-69.167
WW605-08	BOLD:AAA1262		Universite du Quebec a Rimouski	Gammaridae	Gammarus oceanicus	Canada	Quebec	Bas-Saint-Laurent	Trois-Pistoles	48.117	-69.167
WW606-08	BOLD:AAA1262		Universite du Quebec a Rimouski	Gammaridae	Gammarus oceanicus	Canada	Quebec	Cote-Nord	Tadoussac	48.15	-69.717
WW607-08	BOLD:AAA1262		Universite du Quebec a Rimouski	Gammaridae	Gammarus oceanicus	Canada	Quebec	Cote-Nord	Tadoussac	48.15	-69.717
WW608-08	BOLD:AAA1262		Universite du Quebec a Rimouski	Gammaridae	Gammarus oceanicus	Canada	Quebec	Cote-Nord	Tadoussac	48.15	-69.717
WW614-08	BOLD:AAA5117	FJ581644	Universite du Quebec a Rimouski	Gammaridae	Gammarus duebeni	Canada	Quebec	Bas-Saint-Laurent	Rocher-Blanc	48.424	-68.605
WW615-08	BOLD:AAA5117	FJ581643	Universite du Quebec a Rimouski	Gammaridae	Gammarus duebeni	Canada	Quebec	Bas-Saint-Laurent	Rocher-Blanc	48.424	-68.605
WW616-08	BOLD:AAA5117	FJ581642	Universite du Quebec a Rimouski	Gammaridae	Gammarus duebeni	Canada	Quebec	Bas-Saint-Laurent	Rocher-Blanc	48.424	-68.605
WW622-08	BOLD:AAB1048	FJ581535	Universite du Quebec a Rimouski	Calliopiidae	Calliopius laeviusculus	Canada	Quebec	Gaspesie	Mont-Louis	49.217	-65.75
WW623-08	BOLD:AAB1048	FJ581534	Universite du Quebec a Rimouski	Calliopiidae	Calliopius laeviusculus	Canada	Quebec	Gaspesie	Mont-Louis	49.217	-65.75
WW624-08	BOLD:AAB1048	FJ581537	Universite du Quebec a Rimouski	Calliopiidae	Calliopius laeviusculus	Canada	New Brunswick	Gloucester County	Grande-Anse	47.817	-65.183
WW625-08	BOLD:AAB1048	FJ581536	Universite du Quebec a Rimouski	Calliopiidae	Calliopius laeviusculus	Canada	New Brunswick	Gloucester County	Grande-Anse	47.817	-65.183
WW666-08	BOLD:AAA1262		Universite du Quebec a Rimouski	Gammaridae	Gammarus oceanicus	Canada	Nova Scotia	Inverness County	Cheticamp	46.629	-61.014
WW692-08	BOLD:AAA5584	FJ581665	Universite du Quebec a Rimouski	Gammaridae	Gammarus lawrencianus	Canada	Quebec	Bas-Saint-Laurent	Rimouski	48.463	-68.519
WW693-08	BOLD:AAA5584	FJ581664	Universite du Quebec a Rimouski	Gammaridae	Gammarus lawrencianus	Canada	Quebec	Bas-Saint-Laurent	Rimouski	48.463	-68.519
WW694-08	BOLD:AAA5584	FJ581663	Universite du Quebec a Rimouski	Gammaridae	Gammarus lawrencianus	Canada	Quebec	Bas-Saint-Laurent	Rimouski	48.463	-68.519
WW695-08	BOLD:AAA5584	FJ581662	Universite du Quebec a Rimouski	Gammaridae	Gammarus lawrencianus	Canada	Quebec	Bas-Saint-Laurent	Rimouski	48.463	-68.519
WW706-08	BOLD:AAC9713	FJ581636	Universite du Quebec a Rimouski	Eusiridae	Eusirus cuspidatus	Canada	Quebec	St. Lawrence Gulf	NAFO-4S	51.003	-58.354
WW707-08	BOLD:AAA9152	FJ581503	Universite du Quebec a Rimouski	Uristidae	Anonyx nugax	Canada	Quebec	St. Lawrence Gulf	NAFO-4S	51.131	-58.041
WW710-08	BOLD:AAE0757	FJ581868	Universite du Quebec a Rimouski	Lysianassidae	Psammonyx nobilis	Canada	Quebec	Bas-Saint-Laurent	Sainte-Luce	48.547	-68.365
WW711-08	BOLD:AAE0757	FJ581867	Universite du Quebec a Rimouski	Lysianassidae	Psammonyx nobilis	Canada	Quebec	Bas-Saint-Laurent	Sainte-Luce	48.547	-68.365
WW713-08	BOLD:AAA1262		Universite du Quebec a Rimouski	Gammaridae	Gammarus oceanicus	Canada	Quebec	Bas-Saint-Laurent	Sainte-Luce	48.5467	-68.3653
WW714-08	BOLD:AAA1262		Universite du Quebec a Rimouski	Gammaridae	Gammarus oceanicus	Canada	Quebec	Bas-Saint-Laurent	Sainte-Luce	48.5467	-68.3653
WW715-08	BOLD:AAB1048	FJ581533	Universite du Quebec a Rimouski	Calliopiidae	Calliopius laeviusculus	Canada	Quebec	Bas-Saint-Laurent	Pointe-au-Pere	48.516	-68.471
WW718-08	BOLD:AAB1048	FJ581558	Universite du Quebec a Rimouski	Calliopiidae	Calliopius laeviusculus	Canada	Quebec	Gaspesie	Chandler	48.335	-64.674
WW719-08	BOLD:AAB1048	FJ581557	Universite du Quebec a Rimouski	Calliopiidae	Calliopius laeviusculus	Canada	Quebec	Gaspesie	Chandler	48.335	-64.674
WW720-08	BOLD:AAB1048	FJ581556	Universite du Quebec a Rimouski	Calliopiidae	Calliopius laeviusculus	Canada	Quebec	Gaspesie	Belle-Anse	48.625	-64.228
WW721-08	BOLD:AAB1048	FJ581555	Universite du Quebec a Rimouski	Calliopiidae	Calliopius laeviusculus	Canada	Quebec	Gaspesie	Belle-Anse	48.625	-64.228
WW722-08	BOLD:AAB9507	FJ581517	Universite du Quebec a Rimouski	Uristidae	Anonyx sarsi	Canada	Quebec	Bas-Saint-Laurent	Rimouski	48.463	-68.519
WW723-08	BOLD:AAB9507	FJ581516	Universite du Quebec a Rimouski	Uristidae	Anonyx sarsi	Canada	Quebec	Bas-Saint-Laurent	Rimouski	48.463	-68.519
WW724-08	BOLD:AAB9507	FJ581515	Universite du Quebec a Rimouski	Uristidae	Anonyx sarsi	Canada	Quebec	Bas-Saint-Laurent	Rimouski	48.463	-68.519
WW730-08	BOLD:AAA1262		Universite du Quebec a Rimouski	Gammaridae	Gammarus oceanicus	Canada	Quebec	Bas-Saint-Laurent	Sainte-Luce	48.5467	-68.3653
WW731-08	BOLD:AAA1262		Universite du Quebec a Rimouski	Gammaridae	Gammarus oceanicus	Canada	Quebec	Bas-Saint-Laurent	Sainte-Luce	48.5467	-68.3653
WW732-08	BOLD:AAA1262		Universite du Quebec a Rimouski	Gammaridae	Gammarus oceanicus	Canada	Quebec	Bas-Saint-Laurent	Sainte-Luce	48.5467	-68.3653
WW733-08	BOLD:AAA1262		Universite du Quebec a Rimouski	Gammaridae	Gammarus oceanicus	Canada	Quebec	Bas-Saint-Laurent	Sainte-Luce	48.5467	-68.3653
WW734-08	BOLD:AAA9774	FJ581589	Universite du Quebec a Rimouski	Caprellidae	Caprella septentrionalis	Canada	Quebec	Bas-Saint-Laurent	Sainte-Luce	48.547	-68.365
WW735-08	BOLD:AAA1262		Universite du Quebec a Rimouski	Gammaridae	Gammarus oceanicus	Canada	New Brunswick	St. John County	Chance Harbour	45.116	-66.36
WW741-08	BOLD:AAA1262		Universite du Quebec a Rimouski	Gammaridae	Gammarus oceanicus	Canada	New Brunswick	Westmorland County	Murray Corner	46.182	-63.981
WW742-08	BOLD:AAA1262		Universite du Quebec a Rimouski	Gammaridae	Gammarus oceanicus	Canada	New Brunswick	Westmorland County	Murray Corner	46.182	-63.981
WW743-08	BOLD:AAA1262		Universite du Quebec a Rimouski	Gammaridae	Gammarus oceanicus	Canada	New Brunswick	Westmorland County	Murray Corner	46.182	-63.981
WW749-08	BOLD:AAE5980	FJ581484	Universite du Quebec a Rimouski	Ampeliscidae	Ampelisca eschrichtii	Canada	Quebec	St. Lawrence Gulf	NAFO-4S	51.131	-58.041
WW750-08	BOLD:AAE5980	FJ581483	Universite du Quebec a Rimouski	Ampeliscidae	Ampelisca eschrichtii	Canada	Quebec	St. Lawrence Gulf	NAFO-4S	51.131	-58.041
WW751-08	BOLD:AAE5980	FJ581482	Universite du Quebec a Rimouski	Ampeliscidae	Ampelisca eschrichtii	Canada	Quebec	St. Lawrence Gulf	NAFO-4S	51.131	-58.041
WW752-08	BOLD:AAA9774	FJ581586	Universite du Quebec a Rimouski	Caprellidae	Caprella septentrionalis	Canada	Quebec	Cote-Nord	Mingan	50.246	-63.688
WW753-08	BOLD:AAA9774	FJ581585	Universite du Quebec a Rimouski	Caprellidae	Caprella septentrionalis	Canada	Quebec	Cote-Nord	Mingan	50.229	-63.593
WW754-08	BOLD:AAA9774	FJ581582	Universite du Quebec a Rimouski	Caprellidae	Caprella septentrionalis	Canada	Quebec	Cote-Nord	Sept-Iles	50.163	-66.458
WW755-08	BOLD:AAA9774	FJ581584	Universite du Quebec a Rimouski	Caprellidae	Caprella septentrionalis	Canada	Quebec	Gaspesie	L`Anse-a-Valleau	49.082	-64.533
WW756-08	BOLD:AAA9774	FJ581580	Universite du Quebec a Rimouski	Caprellidae	Caprella septentrionalis	Canada	Quebec	Cote-Nord	Port-Cartier	50.014	-66.817
WW757-08	BOLD:AAA9774	FJ581581	Universite du Quebec a Rimouski	Caprellidae	Caprella septentrionalis	Canada	Quebec	Cote-Nord	Sept-Iles	50.184	-66.362
WW758-08	BOLD:AAA9774	FJ581583	Universite du Quebec a Rimouski	Caprellidae	Caprella septentrionalis	Canada	Quebec	Cote-Nord	Godbout	49.296	-67.602
WW759-08	BOLD:AAB1048	FJ581545	Universite du Quebec a Rimouski	Calliopiidae	Calliopius laeviusculus	Canada	Quebec	St. Lawrence Estuary	La Malbaie	47.623	-70.134
WW760-08	BOLD:AAB1048	FJ581544	Universite du Quebec a Rimouski	Calliopiidae	Calliopius laeviusculus	Canada	Quebec	St. Lawrence Estuary	La Malbaie	47.623	-70.134
WW761-08	BOLD:AAB1048	FJ581543	Universite du Quebec a Rimouski	Calliopiidae	Calliopius laeviusculus	Canada	Quebec	Cote-Nord	Sept-Iles	50.171	-66.429
WW762-08	BOLD:AAB1048	FJ581542	Universite du Quebec a Rimouski	Calliopiidae	Calliopius laeviusculus	Canada	Quebec	Cote-Nord	Sept-Iles	50.171	-66.429
WW763-08	BOLD:AAB1048	FJ581539	Universite du Quebec a Rimouski	Calliopiidae	Calliopius laeviusculus	Canada	Quebec	Charlevoix	St. Irenee	47.572	-70.202
WW764-08	BOLD:AAA1262		Universite du Quebec a Rimouski	Gammaridae	Gammarus oceanicus	Canada	Quebec	Charlevoix	St. Irenee	47.572	-70.202
WW765-08	BOLD:AAB1048	FJ581538	Universite du Quebec a Rimouski	Calliopiidae	Calliopius laeviusculus	Canada	Quebec	Charlevoix	St. Irenee	47.572	-70.202
WW780-08	BOLD:ADK8058	FJ581683	Universite du Quebec a Rimouski	Gammaridae	Gammarus tigrinus	Canada	Nova Scotia	Antigonish County	Antigonish	45.632	-61.958
WW781-08	BOLD:ADK8058	FJ581682	Universite du Quebec a Rimouski	Gammaridae	Gammarus tigrinus	Canada	Nova Scotia	Antigonish County	Antigonish	45.632	-61.958
WW793-08	BOLD:AAA5584	FJ581661	Universite du Quebec a Rimouski	Gammaridae	Gammarus lawrencianus	Canada	Quebec	Bas-Saint-Laurent	Rocher-Blanc	48.424	-68.605
WW794-08	BOLD:AAA5584	FJ581660	Universite du Quebec a Rimouski	Gammaridae	Gammarus lawrencianus	Canada	Quebec	Bas-Saint-Laurent	Rocher-Blanc	48.424	-68.605
WW799-08	BOLD:AAA1262		Universite du Quebec a Rimouski	Gammaridae	Gammarus oceanicus	Canada	New Brunswick	Albert County	Alma	45.6	-64.938
WW800-08	BOLD:AAA1262		Universite du Quebec a Rimouski	Gammaridae	Gammarus oceanicus	Canada	New Brunswick	Albert County	Alma	45.6	-64.938
WW801-08	BOLD:AAA1262		Universite du Quebec a Rimouski	Gammaridae	Gammarus oceanicus	Canada	New Brunswick	Albert County	Alma	45.6	-64.938
WW803-08	BOLD:AAA1262		Universite du Quebec a Rimouski	Gammaridae	Gammarus oceanicus	Canada	New Brunswick	St. John County	St. Martins	45.352	-65.524
WW804-08	BOLD:AAB9507	FJ581518	Universite du Quebec a Rimouski	Uristidae	Anonyx sarsi	Canada	Quebec	Cote-Nord	Baie Sainte-Marguerite	50.25	-66.7
WW812-08	BOLD:AAB4800	FJ581674	Universite du Quebec a Rimouski	Gammaridae	Gammarus mucronatus	Canada	Nova Scotia	Antigonish County	Linwood	45.644	-61.584
WW830-08	BOLD:AAE7686	FJ581579	Universite du Quebec a Rimouski	Caprellidae	Caprella mutica	Canada	Quebec	Gaspesie	Carleton	48.112	-65.974
WW831-08	BOLD:AAE7686	FJ581578	Universite du Quebec a Rimouski	Caprellidae	Caprella mutica	Canada	Quebec	Gaspesie	Carleton	48.112	-65.974
WW850-08	BOLD:AAB3310	FJ581883	Universite du Quebec a Rimouski	Eusiridae	Rhachotropis aculeata	Canada	Quebec	St. Lawrence Gulf	NAFO-4S	50.82	-58.587
WW851-08	BOLD:AAB3310	FJ581882	Universite du Quebec a Rimouski	Eusiridae	Rhachotropis aculeata	Canada	Quebec	St. Lawrence Gulf	NAFO-4S	50.82	-58.587
WW865-08	BOLD:AAB3310	FJ581880	Universite du Quebec a Rimouski	Eusiridae	Rhachotropis aculeata	Canada	Quebec	St. Lawrence Gulf	NAFO-4T	47.905	-65.347
WW887-08	BOLD:AAA5584	FJ581654	Universite du Quebec a Rimouski	Gammaridae	Gammarus lawrencianus	Canada	Quebec	Cote-Nord	Baie-Comeau	49.237	-68.134
WW888-08	BOLD:AAA1262		Universite du Quebec a Rimouski	Gammaridae	Gammarus oceanicus	Canada	Quebec	Cote-Nord	Baie-Comeau	49.237	-68.134
WW892-08	BOLD:ADK8058	FJ581685	Universite du Quebec a Rimouski	Gammaridae	Gammarus tigrinus	Canada	Quebec	St. Lawrence Estuary	Montmagny	47.125	-70.663
WW893-08	BOLD:ADK8059	FJ581684	Universite du Quebec a Rimouski	Gammaridae	Gammarus tigrinus	Canada	Quebec	St. Lawrence Estuary	Montmagny	47.125	-70.663
WW895-08	BOLD:AAB7817	FJ581621	Universite du Quebec a Rimouski	Gammaridae	Echinogammarus ischnus	Canada	Quebec	St. Lawrence Estuary	Berthier-sur-Mer	46.935	-70.795
WW898-08	BOLD:AAB7817	FJ581620	Universite du Quebec a Rimouski	Gammaridae	Echinogammarus ischnus	Canada	Quebec	St. Lawrence Estuary	Berthier-sur-Mer	46.935	-70.795
WWAMP001-09	BOLD:AAA1262		Universite du Quebec a Rimouski	Gammaridae	Gammarus oceanicus	Canada	Quebec	Magdalen Islands	Brion Island	47.798	-61.434
WWAMP002-09	BOLD:AAA1262		Universite du Quebec a Rimouski	Gammaridae	Gammarus oceanicus	Canada	Quebec	Gaspesie	Perce	48.522	-64.211
WWAMP003-09	BOLD:AAA1262		Universite du Quebec a Rimouski	Gammaridae	Gammarus oceanicus	Canada	Quebec	Gaspesie	Perce	48.522	-64.211
WWAMP004-09	BOLD:AAA1262		Universite du Quebec a Rimouski	Gammaridae	Gammarus oceanicus	Canada	Quebec	Magdalen Islands	Brion Island	47.798	-61.434
WWAMP005-09	BOLD:AAA1262		Universite du Quebec a Rimouski	Gammaridae	Gammarus oceanicus	Canada	Quebec	Magdalen Islands	Brion Island	47.798	-61.434
WWAMP006-09	BOLD:AAA1262		Universite du Quebec a Rimouski	Gammaridae	Gammarus oceanicus	Canada	Quebec	Magdalen Islands	Grande-Entree	47.556	-61.562
WWAMP007-09	BOLD:AAA1262		Universite du Quebec a Rimouski	Gammaridae	Gammarus oceanicus	Canada	Quebec	Magdalen Islands	Grande-Entree	47.556	-61.562
WWAMP008-09	BOLD:AAA1262		Universite du Quebec a Rimouski	Gammaridae	Gammarus oceanicus	Canada	Quebec	Magdalen Islands	Grande-Entree	47.556	-61.562
WWAMP009-09	BOLD:AAA1262		Universite du Quebec a Rimouski	Gammaridae	Gammarus oceanicus	Canada	Quebec	Magdalen Islands	Pointe-de-l`Est	47.577	-61.482
WWAMP010-09	BOLD:AAA1262		Universite du Quebec a Rimouski	Gammaridae	Gammarus oceanicus	Canada	Quebec	Magdalen Islands	Pointe-de-l`Est	47.577	-61.482
WWAMP011-09	BOLD:AAA1262		Universite du Quebec a Rimouski	Gammaridae	Gammarus oceanicus	Canada	Quebec	Magdalen Islands	Pointe-de-l`Est	47.577	-61.482
WWAMP015-09	BOLD:AAA1262		Universite du Quebec a Rimouski	Gammaridae	Gammarus oceanicus	Canada	Quebec	Magdalen Islands	Brion Island	47.784	-61.508
WWAMP016-09	BOLD:AAA1262		Universite du Quebec a Rimouski	Gammaridae	Gammarus oceanicus	Canada	Quebec	Magdalen Islands	Brion Island	47.784	-61.508
WWAMP017-09	BOLD:AAA1262		Universite du Quebec a Rimouski	Gammaridae	Gammarus oceanicus	Canada	Quebec	Magdalen Islands	Brion Island	47.784	-61.508
WWAMP018-09	BOLD:AAA1262		Universite du Quebec a Rimouski	Gammaridae	Gammarus oceanicus	Canada	Quebec	Magdalen Islands	Old Harry	47.571	-61.467
WWAMP019-09	BOLD:AAA1262		Universite du Quebec a Rimouski	Gammaridae	Gammarus oceanicus	Canada	Quebec	Magdalen Islands	Old Harry	47.571	-61.467
WWAMP020-09	BOLD:AAA1262		Universite du Quebec a Rimouski	Gammaridae	Gammarus oceanicus	Canada	Quebec	Magdalen Islands	Old Harry	47.571	-61.467
WWAMP021-09	BOLD:AAA1262		Universite du Quebec a Rimouski	Gammaridae	Gammarus oceanicus	Canada	Quebec	Magdalen Islands	Havre-Aubert	47.218	-61.987
WWAMP022-09	BOLD:AAA1262		Universite du Quebec a Rimouski	Gammaridae	Gammarus oceanicus	Canada	Quebec	Magdalen Islands	Havre-Aubert	47.218	-61.987
WWAMP023-09	BOLD:AAA1262		Universite du Quebec a Rimouski	Gammaridae	Gammarus oceanicus	Canada	Quebec	Magdalen Islands	Havre-Aubert	47.218	-61.987
WWAMP024-09	BOLD:AAA1262		Universite du Quebec a Rimouski	Gammaridae	Gammarus oceanicus	Canada	Quebec	Gaspesie	Perce	48.522	-64.211
WWAMP025-09	BOLD:AAA1262		Universite du Quebec a Rimouski	Gammaridae	Gammarus oceanicus	Canada	Nova Scotia	Richmond County	Ardoise	45.612	-60.813
WWAMP026-09	BOLD:AAA1262		Universite du Quebec a Rimouski	Gammaridae	Gammarus oceanicus	Canada	Nova Scotia	Richmond County	Ardoise	45.612	-60.813
WWAMP027-09	BOLD:AAA1262		Universite du Quebec a Rimouski	Gammaridae	Gammarus oceanicus	Canada	Nova Scotia	Richmond County	Point Michaud	45.589	-60.684
WWAMP028-09	BOLD:AAA1262		Universite du Quebec a Rimouski	Gammaridae	Gammarus oceanicus	Canada	Nova Scotia	Richmond County	Point Michaud	45.589	-60.684
WWAMP029-09	BOLD:AAA1262		Universite du Quebec a Rimouski	Gammaridae	Gammarus oceanicus	Canada	Prince Edward Island	Prince County	North Cape	47.058	-63.995
WWAMP030-09	BOLD:AAA1262		Universite du Quebec a Rimouski	Gammaridae	Gammarus oceanicus	Canada	Prince Edward Island	Prince County	North Cape	47.058	-63.995
WWAMP031-09	BOLD:AAA1262		Universite du Quebec a Rimouski	Gammaridae	Gammarus oceanicus	Canada	Nova Scotia	Richmond County	St. Peter`s	45.649	-60.865
WWAMP033-09	BOLD:AAA1262		Universite du Quebec a Rimouski	Gammaridae	Gammarus oceanicus	Canada	Prince Edward Island	Kings County	North Lake Harbour	46.469	-62.074
WWAMP034-09	BOLD:AAA1262		Universite du Quebec a Rimouski	Gammaridae	Gammarus oceanicus	Canada	Prince Edward Island	Prince County	Miminegash	46.879	-64.233
WWAMP035-09	BOLD:AAA1262		Universite du Quebec a Rimouski	Gammaridae	Gammarus oceanicus	Canada	New Brunswick	Westmorland County	Cap-Lumiere	46.659	-64.709
WWAMP036-09	BOLD:AAA1262		Universite du Quebec a Rimouski	Gammaridae	Gammarus oceanicus	Canada	New Brunswick	Westmorland County	Cap-Lumiere	46.659	-64.709
WWAMP037-09	BOLD:AAA1262		Universite du Quebec a Rimouski	Gammaridae	Gammarus oceanicus	Canada	Prince Edward Island	Queens County	Point Deroche	46.422	-62.95
WWAMP038-09	BOLD:AAA1262		Universite du Quebec a Rimouski	Gammaridae	Gammarus oceanicus	Canada	Prince Edward Island	Queens County	Point Deroche	46.422	-62.95
WWAMP039-09	BOLD:AAA1262		Universite du Quebec a Rimouski	Gammaridae	Gammarus oceanicus	Canada	Prince Edward Island	Prince County	Brae Harbour	46.615	-64.187
WWAMP040-09	BOLD:AAA1262		Universite du Quebec a Rimouski	Gammaridae	Gammarus oceanicus	Canada	Prince Edward Island	Prince County	Brae Harbour	46.615	-64.187
WWAMP041-09	BOLD:AAA1262		Universite du Quebec a Rimouski	Gammaridae	Gammarus oceanicus	Canada	Prince Edward Island	Kings County	Savage Harbour	46.432	-62.836
WWAMP042-09	BOLD:AAA1262		Universite du Quebec a Rimouski	Gammaridae	Gammarus oceanicus	Canada	Prince Edward Island	Kings County	Savage Harbour	46.432	-62.836
WWAMP043-09	BOLD:AAA1262		Universite du Quebec a Rimouski	Gammaridae	Gammarus oceanicus	Canada	Quebec	Magdalen Islands	Fatima	47.406	-61.842
WWAMP044-09	BOLD:AAA1262		Universite du Quebec a Rimouski	Gammaridae	Gammarus oceanicus	Canada	Quebec	Magdalen Islands	Fatima	47.406	-61.842
WWAMP045-09	BOLD:AAA1262		Universite du Quebec a Rimouski	Gammaridae	Gammarus oceanicus	Canada	Quebec	Magdalen Islands	Fatima	47.406	-61.842
WWAMP046-09	BOLD:AAA1262		Universite du Quebec a Rimouski	Gammaridae	Gammarus oceanicus	Canada	Prince Edward Island	Prince County	Anglo-Tignish	47.001	-63.991
WWAMP048-09	BOLD:AAA1262		Universite du Quebec a Rimouski	Gammaridae	Gammarus oceanicus	Canada	Nova Scotia	Pictou County	Pictou Island	45.806	-62.602
WWAMP049-09	BOLD:AAA1262		Universite du Quebec a Rimouski	Gammaridae	Gammarus oceanicus	Canada	Nova Scotia	Pictou County	Pictou Island	45.806	-62.602
WWAMP052-09	BOLD:AAA1262		Universite du Quebec a Rimouski	Gammaridae	Gammarus oceanicus	Canada	Nova Scotia	Guysborough County	Tor Bay	45.184	-61.355
WWAMP053-09	BOLD:AAA1262		Universite du Quebec a Rimouski	Gammaridae	Gammarus oceanicus	Canada	Nova Scotia	Pictou County	Caribou	45.721	-62.645
WWAMP054-09	BOLD:AAA1262		Universite du Quebec a Rimouski	Gammaridae	Gammarus oceanicus	Canada	Nova Scotia	Pictou County	Caribou	45.721	-62.645
WWAMP055-09	BOLD:AAA1262		Universite du Quebec a Rimouski	Gammaridae	Gammarus oceanicus	Canada	Prince Edward Island	Queens County	Tracadie Harbour	46.404	-63.03
WWAMP056-09	BOLD:AAA1262		Universite du Quebec a Rimouski	Gammaridae	Gammarus oceanicus	Canada	Prince Edward Island	Queens County	Tracadie Harbour	46.404	-63.03
WWAMP058-09	BOLD:AAA1262		Universite du Quebec a Rimouski	Gammaridae	Gammarus oceanicus	Canada	Quebec	Gaspesie	Gaspe	48.827	-64.48
WWAMP059-09	BOLD:AAA1262		Universite du Quebec a Rimouski	Gammaridae	Gammarus oceanicus	Canada	Prince Edward Island	Prince County	Tignish Shore	46.95	-63.994
WWAMP060-09	BOLD:AAA1262		Universite du Quebec a Rimouski	Gammaridae	Gammarus oceanicus	Canada	Prince Edward Island	Prince County	Tignish Shore	46.95	-63.994
WWAMP061-09	BOLD:AAA1262		Universite du Quebec a Rimouski	Gammaridae	Gammarus oceanicus	Canada	Quebec	Magdalen Islands	Grande-Entree	47.543	-61.531
WWAMP062-09	BOLD:AAA1262		Universite du Quebec a Rimouski	Gammaridae	Gammarus oceanicus	Canada	Quebec	Magdalen Islands	Grande-Entree	47.543	-61.531
WWAMP063-09	BOLD:AAA1262		Universite du Quebec a Rimouski	Gammaridae	Gammarus oceanicus	Canada	Quebec	Magdalen Islands	Grande-Entree	47.543	-61.531
WWAMP064-09	BOLD:AAA1262		Universite du Quebec a Rimouski	Gammaridae	Gammarus oceanicus	Canada	Quebec	Magdalen Islands	Grosse-Ile	47.629	-61.516
WWAMP065-09	BOLD:AAA1262		Universite du Quebec a Rimouski	Gammaridae	Gammarus oceanicus	Canada	Quebec	Magdalen Islands	Grosse-Ile	47.629	-61.516
WWAMP066-09	BOLD:AAA1262		Universite du Quebec a Rimouski	Gammaridae	Gammarus oceanicus	Canada	Quebec	Magdalen Islands	Grosse-Ile	47.629	-61.516
WWAMP067-09	BOLD:AAA1262		Universite du Quebec a Rimouski	Gammaridae	Gammarus oceanicus	Canada	Quebec	Magdalen Islands	Brion Island	47.798	-61.434
WWAMP068-09	BOLD:AAA1262		Universite du Quebec a Rimouski	Gammaridae	Gammarus oceanicus	Canada	Quebec	Magdalen Islands	Brion Island	47.798	-61.434
WWAMP069-09	BOLD:AAA1262		Universite du Quebec a Rimouski	Gammaridae	Gammarus oceanicus	Canada	Quebec	Magdalen Islands	Brion Island	47.784	-61.508
WWAMP070-09	BOLD:AAA1262		Universite du Quebec a Rimouski	Gammaridae	Gammarus oceanicus	Canada	Quebec	Magdalen Islands	Brion Island	47.784	-61.508
WWAMP074-09	BOLD:AAA1262		Universite du Quebec a Rimouski	Gammaridae	Gammarus oceanicus	Canada	New Brunswick	Albert County	Alma	45.6	-64.938
WWAMP075-09	BOLD:AAA1262		Universite du Quebec a Rimouski	Gammaridae	Gammarus oceanicus	Canada	Quebec	Gaspesie	Mont-Louis	49.234	-65.721
WWAMP076-09	BOLD:AAA1262		Universite du Quebec a Rimouski	Gammaridae	Gammarus oceanicus	Canada	New Brunswick	Albert County	Hopewell Cape	45.822	-64.573
WWAMP077-09	BOLD:AAA1262		Universite du Quebec a Rimouski	Gammaridae	Gammarus oceanicus	Canada	New Brunswick	Albert County	Hopewell Cape	45.822	-64.573
WWAMP082-09	BOLD:AAA1262		Universite du Quebec a Rimouski	Gammaridae	Gammarus oceanicus	Canada	Nova Scotia	Cumberland County	Five Islands	45.408	-64.077
WWAMP083-09	BOLD:AAA1262		Universite du Quebec a Rimouski	Gammaridae	Gammarus oceanicus	Canada	Nova Scotia	Cumberland County	Five Islands	45.408	-64.077
WWAMP084-09	BOLD:AAA1262		Universite du Quebec a Rimouski	Gammaridae	Gammarus oceanicus	Canada	New Brunswick	St. John County	Chance Harbour	45.116	-66.36
WWAMP092-09	BOLD:AAA1262		Universite du Quebec a Rimouski	Gammaridae	Gammarus oceanicus	Canada	Nova Scotia	Richmond County	Point Michaud	45.589	-60.684
WWAMP093-09	BOLD:AAA1262		Universite du Quebec a Rimouski	Gammaridae	Gammarus oceanicus	Canada	New Brunswick	St. John County	Chance Harbour	45.116	-66.36
WWAMP1165-12	BOLD:AAA9152		University of Guelph, Centre for Biodiversity Genomics	Uristidae	Anonyx nugax	Canada	Quebec	Gulf of St. Lawrence	Mingan
WWAMP1166-12	BOLD:AAA9152		University of Guelph, Centre for Biodiversity Genomics	Uristidae	Anonyx nugax	Canada	Quebec	Gulf of St. Lawrence	Mingan
WWAMP1167-12	BOLD:AAA9152		University of Guelph, Centre for Biodiversity Genomics	Uristidae	Anonyx nugax	Canada	Quebec	Gulf of St. Lawrence	Mingan
WWAMP1168-12	BOLD:AAA9152		University of Guelph, Centre for Biodiversity Genomics	Uristidae	Anonyx nugax	Canada	Quebec	Gulf of St. Lawrence	Mingan
WWAMP1170-12	BOLD:AAC9713		University of Guelph, Centre for Biodiversity Genomics	Eusiridae	Eusirus cuspidatus	Canada	Quebec	Gulf of St. Lawrence	Mingan
WWAMP1171-12	BOLD:AAC9713		University of Guelph, Centre for Biodiversity Genomics	Eusiridae	Eusirus cuspidatus	Canada	Quebec	Gulf of St. Lawrence	Mingan
WWAMP1174-12	BOLD:AAI2110		University of Guelph, Centre for Biodiversity Genomics	Ischyroceridae	Ischyroceridae	Canada	Quebec	Gulf of St. Lawrence	Mingan
WWAMP1175-12	BOLD:AAC9713		University of Guelph, Centre for Biodiversity Genomics	Eusiridae	Eusirus cuspidatus	Canada	Quebec	Gulf of St. Lawrence	Mingan
WWAMP1176-12	BOLD:ACA9853	MG318376	University of Guelph, Centre for Biodiversity Genomics	Pardaliscidae	Pardalisca tenuipes	Canada	Quebec	Gulf of St. Lawrence	Mingan
WWAMP1177-12	BOLD:AAC9713		University of Guelph, Centre for Biodiversity Genomics	Eusiridae	Eusirus cuspidatus	Canada	Quebec	Gulf of St. Lawrence	Mingan
WWAMP1179-12	BOLD:AAD7558	MG312043	University of Guelph, Centre for Biodiversity Genomics	Melitidae	Melita dentata	Canada	Quebec	Gulf of St. Lawrence	Mingan
WWAMP1180-12	BOLD:AAD7558		University of Guelph, Centre for Biodiversity Genomics	Melitidae	Melitidae	Canada	Quebec	Gulf of St. Lawrence	Mingan
WWAMP1181-12	BOLD:AAD7558		University of Guelph, Centre for Biodiversity Genomics	Melitidae	Melitidae	Canada	Quebec	Gulf of St. Lawrence	Mingan
WWAMP1182-12	BOLD:AAD7558		University of Guelph, Centre for Biodiversity Genomics	Melitidae	Melitidae	Canada	Quebec	Gulf of St. Lawrence	Mingan
WWAMP1183-12	BOLD:AAD7558		University of Guelph, Centre for Biodiversity Genomics	Melitidae	Melitidae	Canada	Quebec	Gulf of St. Lawrence	Mingan
WWAMP1184-12	BOLD:AAD7558		University of Guelph, Centre for Biodiversity Genomics	Melitidae	Melitidae	Canada	Quebec	Gulf of St. Lawrence	Mingan
WWAMP1185-12	BOLD:AAD7558		University of Guelph, Centre for Biodiversity Genomics	Melitidae	Melitidae	Canada	Quebec	Gulf of St. Lawrence	Mingan
WWAMP1186-12	BOLD:AAI2110		University of Guelph, Centre for Biodiversity Genomics	Ischyroceridae	Ischyroceridae	Canada	Quebec	Gulf of St. Lawrence	Mingan
WWAMP1188-12	BOLD:AAI2110		University of Guelph, Centre for Biodiversity Genomics	Ischyroceridae	Ischyroceridae	Canada	Quebec	Gulf of St. Lawrence	Mingan
WWAMP1198-13	BOLD:AAB6875	MG320108	University of Guelph, Centre for Biodiversity Genomics	Ampeliscidae	Ampelisca eschrichtii	Canada	Quebec	Cote-Nord	Baie Sainte-Marguerite	50.25	-66.7
WWAMP1199-13	BOLD:AAG7245	MG319805	University of Guelph, Centre for Biodiversity Genomics	Maeridae	Maera	Canada	Quebec	Cote-Nord	Baie Sainte-Marguerite	50.25	-66.7
WWAMP1200-13	BOLD:AAB6875	MG317043	University of Guelph, Centre for Biodiversity Genomics	Ampeliscidae	Ampelisca eschrichtii	Canada	Quebec	Cote-Nord	Baie Sainte-Marguerite	50.25	-66.7
WWAMP120-09	BOLD:AAA1262		Universite du Quebec a Rimouski	Gammaridae	Gammarus oceanicus	Canada	Prince Edward Island	Queens County	Argyle Shore	46.17	-63.383
WWAMP1201-13	BOLD:AAB6875	MG318681	University of Guelph, Centre for Biodiversity Genomics	Ampeliscidae	Ampelisca eschrichtii	Canada	Quebec	Cote-Nord	Baie Sainte-Marguerite	50.25	-66.7
WWAMP1202-13	BOLD:AAF1178	MG320775	University of Guelph, Centre for Biodiversity Genomics	Maeridae	Wimvadocus torelli	Canada	Quebec	Cote-Nord	Baie Sainte-Marguerite	50.25	-66.7
WWAMP121-09	BOLD:AAA1262		Universite du Quebec a Rimouski	Gammaridae	Gammarus oceanicus	Canada	Prince Edward Island	Queens County	Argyle Shore	46.17	-63.383
WWAMP159-09	BOLD:AAA1262		Universite du Quebec a Rimouski	Gammaridae	Gammarus oceanicus	Canada	New Brunswick	Westmorland County	Wood Point	45.858	-64.358
WWAMP320-09	BOLD:AAA1262	GU660960	Universite du Quebec a Rimouski	Gammaridae	Gammarus oceanicus	Canada	Newfoundland and Labrador	Labrador	Red Bay	51.731	-56.428
WWAMP325-09	BOLD:AAA1262	GU660961	Universite du Quebec a Rimouski	Gammaridae	Gammarus oceanicus	Canada	Newfoundland and Labrador	Northern Peninsula	Hawke`s Bay	50.617	-57.167
WWAMP326-09	BOLD:AAA1262	GU660963	Universite du Quebec a Rimouski	Gammaridae	Gammarus oceanicus	Canada	Newfoundland and Labrador	Northern Peninsula	Hawke`s Bay	50.617	-57.167
WWAMP327-09	BOLD:AAA1262	GU660965	Universite du Quebec a Rimouski	Gammaridae	Gammarus oceanicus	Canada	Newfoundland and Labrador	Northern Peninsula	Hawke`s Bay	50.617	-57.167
WWAMP328-09	BOLD:AAA1262	GU660964	Universite du Quebec a Rimouski	Gammaridae	Gammarus oceanicus	Canada	Newfoundland and Labrador	Northern Peninsula	Rocky Harbour	49.586	-57.939
WWAMP329-09	BOLD:AAA1262	GU660967	Universite du Quebec a Rimouski	Gammaridae	Gammarus oceanicus	Canada	Newfoundland and Labrador	Northern Peninsula	Rocky Harbour	49.586	-57.939
WWAMP330-09	BOLD:AAA1262	GU660966	Universite du Quebec a Rimouski	Gammaridae	Gammarus oceanicus	Canada	Newfoundland and Labrador	Northern Peninsula	Rocky Harbour	49.586	-57.939
WWAMP334-09	BOLD:AAA1262	GU660969	Universite du Quebec a Rimouski	Gammaridae	Gammarus oceanicus	Canada	Newfoundland and Labrador	Northern Peninsula	St. Anthony	51.367	-55.578
WWAMP337-09	BOLD:AAA1262	GU660968	Universite du Quebec a Rimouski	Gammaridae	Gammarus oceanicus	Canada	Newfoundland and Labrador	Avalon Peninsula	Flatrock	47.7	-52.704
WWAMP338-09	BOLD:AAA1262	GU660971	Universite du Quebec a Rimouski	Gammaridae	Gammarus oceanicus	Canada	Newfoundland and Labrador	Avalon Peninsula	Flatrock	47.7	-52.704
WWAMP340-09	BOLD:AAA1262	GU660970	Universite du Quebec a Rimouski	Gammaridae	Gammarus oceanicus	Canada	Newfoundland and Labrador	Avalon Peninsula	Flatrock	47.7	-52.704
WWAMP344-09	BOLD:AAA1262	GU660974	Universite du Quebec a Rimouski	Gammaridae	Gammarus oceanicus	Canada	Newfoundland and Labrador	Twillingate Island	Back Harbour	49.657	-54.788
WWAMP345-09	BOLD:AAA1262	GU660973	Universite du Quebec a Rimouski	Gammaridae	Gammarus oceanicus	Canada	Newfoundland and Labrador	Twillingate Island	Back Harbour	49.657	-54.788
WWAMP346-09	BOLD:AAA1262	GU660972	Universite du Quebec a Rimouski	Gammaridae	Gammarus oceanicus	Canada	Newfoundland and Labrador	Twillingate Island	Back Harbour	49.657	-54.788
WWAMP348-09	BOLD:AAA1262	GU660975	Universite du Quebec a Rimouski	Gammaridae	Gammarus oceanicus	Canada	Newfoundland and Labrador	Bonavista	Newtown	49.204	-53.506
WWAMP349-09	BOLD:AAA1262	GU660976	Universite du Quebec a Rimouski	Gammaridae	Gammarus oceanicus	Canada	Newfoundland and Labrador	Bonavista	Newtown	49.204	-53.506
WWAMP351-09	BOLD:AAA1262	GU660979	Universite du Quebec a Rimouski	Gammaridae	Gammarus oceanicus	Canada	Newfoundland and Labrador	Fogo Island	Tilting	49.706	-54.059
WWAMP352-09	BOLD:AAA1262	GU660978	Universite du Quebec a Rimouski	Gammaridae	Gammarus oceanicus	Canada	Newfoundland and Labrador	Fogo Island	Tilting	49.706	-54.059
WWAMP353-09	BOLD:AAA1262	GU660977	Universite du Quebec a Rimouski	Gammaridae	Gammarus oceanicus	Canada	Newfoundland and Labrador	Fogo Island	Tilting	49.706	-54.059
WWAMP354-09	BOLD:AAA1262	GU660981	Universite du Quebec a Rimouski	Gammaridae	Gammarus oceanicus	Canada	Newfoundland and Labrador	Fogo Island	Tilting	49.706	-54.059
WWAMP355-09	BOLD:AAA1262	GU660980	Universite du Quebec a Rimouski	Gammaridae	Gammarus oceanicus	Canada	Newfoundland and Labrador	Avalon Peninsula	Bauline East	47.18	-52.844
WWAMP356-09	BOLD:AAA1262	GU660982	Universite du Quebec a Rimouski	Gammaridae	Gammarus oceanicus	Canada	Newfoundland and Labrador	Avalon Peninsula	Bauline East	47.18	-52.844
WWAMP357-09	BOLD:AAA1262	GU660985	Universite du Quebec a Rimouski	Gammaridae	Gammarus oceanicus	Canada	Newfoundland and Labrador	Avalon Peninsula	Bauline East	47.18	-52.844
WWAMP358-09	BOLD:AAA1262	GU660984	Universite du Quebec a Rimouski	Gammaridae	Gammarus oceanicus	Canada	Newfoundland and Labrador	Avalon Peninsula	Branch	46.882	-53.949
WWAMP359-09	BOLD:AAA1262	GU660983	Universite du Quebec a Rimouski	Gammaridae	Gammarus oceanicus	Canada	Newfoundland and Labrador	Avalon Peninsula	Branch	46.882	-53.949
WWAMP360-09	BOLD:AAA1262	GU660988	Universite du Quebec a Rimouski	Gammaridae	Gammarus oceanicus	Canada	Newfoundland and Labrador	Avalon Peninsula	Branch	46.882	-53.949
WWAMP361-09	BOLD:AAA1262	GU660987	Universite du Quebec a Rimouski	Gammaridae	Gammarus oceanicus	Canada	Newfoundland and Labrador	Avalon Peninsula	Branch	46.882	-53.949
WWAMP362-09	BOLD:AAA1262	GU660986	Universite du Quebec a Rimouski	Gammaridae	Gammarus oceanicus	Canada	Newfoundland and Labrador	Avalon Peninsula	Hampden	49.542	-56.865
WWAMP363-09	BOLD:AAA1262	GU660989	Universite du Quebec a Rimouski	Gammaridae	Gammarus oceanicus	Canada	Newfoundland and Labrador	Avalon Peninsula	Hampden	49.542	-56.865
WWAMP364-09	BOLD:AAA1262	GU660991	Universite du Quebec a Rimouski	Gammaridae	Gammarus oceanicus	Canada	Newfoundland and Labrador	Avalon Peninsula	Hampden	49.542	-56.865
WWAMP365-09	BOLD:AAA1262	GU660990	Universite du Quebec a Rimouski	Gammaridae	Gammarus oceanicus	Canada	Newfoundland and Labrador	Avalon Peninsula	Hampden	49.542	-56.865
WWAMP450-09	BOLD:AAA1262	GU660949	Universite du Quebec a Rimouski	Gammaridae	Gammarus oceanicus	Canada	Newfoundland and Labrador	Labrador	Red Bay	51.731	-56.428
WWAMP451-09	BOLD:AAA1262	GU660950	Universite du Quebec a Rimouski	Gammaridae	Gammarus oceanicus	Canada	Newfoundland and Labrador	Labrador	Red Bay	51.731	-56.428
WWAMP453-09	BOLD:AAA1262	GU660951	Universite du Quebec a Rimouski	Gammaridae	Gammarus oceanicus	Canada	Quebec	Cote-Nord	Tete-a-la-Baleine	50.68	-59.241
WWAMP454-09	BOLD:AAA1262	GU660952	Universite du Quebec a Rimouski	Gammaridae	Gammarus oceanicus	Canada	Quebec	Cote-Nord	Tete-a-la-Baleine	50.68	-59.241
WWAMP456-09	BOLD:AAA1262	GU660953	Universite du Quebec a Rimouski	Gammaridae	Gammarus oceanicus	Canada	Quebec	Cote-Nord	Baie-Comeau	49.22	-68.141
WWAMP457-09	BOLD:AAA1262	GU660955	Universite du Quebec a Rimouski	Gammaridae	Gammarus oceanicus	Canada	Quebec	Cote-Nord	Baie-Comeau	49.22	-68.141
WWAMP458-09	BOLD:AAA1262	GU660954	Universite du Quebec a Rimouski	Gammaridae	Gammarus oceanicus	Canada	Quebec	Cote-Nord	Baie-Comeau	49.22	-68.141
WWAMP461-09	BOLD:AAA1262	GU660956	Universite du Quebec a Rimouski	Gammaridae	Gammarus oceanicus	Canada	Quebec	Cote-Nord	La Tabatiere	50.825	-58.96
WWAMP462-09	BOLD:AAA1262	GU660957	Universite du Quebec a Rimouski	Gammaridae	Gammarus oceanicus	Canada	Quebec	Cote-Nord	La Tabatiere	50.825	-58.96
WWAMP631-10	BOLD:AAG7254	HM386552	Universite du Quebec a Rimouski		Amphipoda	Canada	British Columbia
WWAMP751-10	BOLD:AAA1262	HQ584826	Universite du Quebec a Rimouski	Gammaridae	Gammarus oceanicus	Canada	New Brunswick	Restigouche County	New Mills	47.975	-66.188
WWAMP756-10	BOLD:AAA1262	HQ584827	Universite du Quebec a Rimouski	Gammaridae	Gammarus oceanicus	Canada	Newfoundland and Labrador	Labrador	Red Bay	51.731	-56.428
WWAMP757-10	BOLD:AAA1262	HQ584828	Universite du Quebec a Rimouski	Gammaridae	Gammarus oceanicus	Canada	Newfoundland and Labrador	Labrador	Red Bay	51.731	-56.428
WWAMP758-10	BOLD:AAA1262	HQ584829	Universite du Quebec a Rimouski	Gammaridae	Gammarus oceanicus	Canada	Quebec	Cote-Nord	Tete-a-la-Baleine	50.68	-59.241
WWAMP759-10	BOLD:AAA1262	HQ584830	Universite du Quebec a Rimouski	Gammaridae	Gammarus oceanicus	Canada	Quebec	Cote-Nord	Tete-a-la-Baleine	50.68	-59.241
WWAMP762-10	BOLD:AAA1262	HQ584831	Universite du Quebec a Rimouski	Gammaridae	Gammarus oceanicus	Canada	Newfoundland and Labrador	Northern Peninsula	Rocky Harbour	49.586	-57.939
WWAMP763-10	BOLD:AAA1262	HQ584832	Universite du Quebec a Rimouski	Gammaridae	Gammarus oceanicus	Canada	Newfoundland and Labrador	Northern Peninsula	Hawke`s Bay	50.617	-57.167
WWGSL004-08	BOLD:AAB2476	FJ581570	Universite du Quebec a Rimouski	Caprellidae	Caprella linearis	Canada	Quebec	Cote-Nord	Baie Sainte-Marguerite	50.131	-66.564
WWGSL005-08	BOLD:AAB2476	FJ581569	Universite du Quebec a Rimouski	Caprellidae	Caprella linearis	Canada	Quebec	Cote-Nord	Baie Sainte-Marguerite	50.131	-66.564
WWGSL006-08	BOLD:AAB2476	FJ581568	Universite du Quebec a Rimouski	Caprellidae	Caprella linearis	Canada	Quebec	Cote-Nord	Baie Sainte-Marguerite	50.131	-66.564
WWGSL010-08	BOLD:AAF3391	FJ581860	Universite du Quebec a Rimouski	Pleustidae	Pleustes panoplus	Canada	Quebec	Cote-Nord	Baie Sainte-Marguerite	50.116	-66.66
WWGSL011-08	BOLD:AAF3391	FJ581859	Universite du Quebec a Rimouski	Pleustidae	Pleustes panoplus	Canada	Quebec	Cote-Nord	Baie Sainte-Marguerite	50.116	-66.66
WWGSL012-08	BOLD:AAB9507	FJ581509	Universite du Quebec a Rimouski	Uristidae	Anonyx sarsi	Canada	Quebec	Cote-Nord	Baie Sainte-Marguerite	50.131	-66.564
WWGSL013-08	BOLD:AAB9507	FJ581508	Universite du Quebec a Rimouski	Uristidae	Anonyx sarsi	Canada	Quebec	Cote-Nord	Baie Sainte-Marguerite	50.131	-66.564
WWGSL014-08	BOLD:AAD0434	FJ581760	Universite du Quebec a Rimouski	Melitidae	Melita formosa	Canada	Quebec	Cote-Nord	Baie Sainte-Marguerite	50.1	-66.587
WWGSL016-08	BOLD:AAC5532	FJ581802	Universite du Quebec a Rimouski	Lysianassidae	Orchomenella pinguis	Canada	Quebec	Cote-Nord	Baie Sainte-Marguerite	50.134	-66.493
WWGSL017-08	BOLD:AAC5532	FJ581801	Universite du Quebec a Rimouski	Lysianassidae	Orchomenella pinguis	Canada	Quebec	Cote-Nord	Baie Sainte-Marguerite	50.134	-66.493
WWGSL018-08	BOLD:AAB6875	FJ581481	Universite du Quebec a Rimouski	Ampeliscidae	Ampelisca eschrichtii	Canada	Quebec	Cote-Nord	Baie Sainte-Marguerite	50.104	-66.587
WWGSL027-08	BOLD:AAC5465	FJ581872	Universite du Quebec a Rimouski	Lysianassidae	Psammonyx terranovae	Canada	Quebec	Cote-Nord	Baie Sainte-Marguerite	50.121	-66.497
WWGSL028-08	BOLD:AAC5465	FJ581871	Universite du Quebec a Rimouski	Lysianassidae	Psammonyx terranovae	Canada	Quebec	Cote-Nord	Baie Sainte-Marguerite	50.121	-66.497
WWGSL034-08	BOLD:AAB6875	FJ581480	Universite du Quebec a Rimouski	Ampeliscidae	Ampelisca eschrichtii	Canada	Quebec	Cote-Nord	Baie Sainte-Marguerite	50.118	-66.525
WWGSL035-08	BOLD:AAD0434	FJ581759	Universite du Quebec a Rimouski	Melitidae	Melita formosa	Canada	Quebec	Cote-Nord	Baie Sainte-Marguerite	50.112	-66.587
WWGSL036-08	BOLD:AAB6875	FJ581479	Universite du Quebec a Rimouski	Ampeliscidae	Ampelisca eschrichtii	Canada	Quebec	Cote-Nord	Baie Sainte-Marguerite	50.112	-66.587
WWGSL043-08	BOLD:AAB6875	FJ581478	Universite du Quebec a Rimouski	Ampeliscidae	Ampelisca eschrichtii	Canada	Quebec	Cote-Nord	Baie Sainte-Marguerite	50.051	-66.59
WWGSL049-08	BOLD:AAA9152	FJ581502	Universite du Quebec a Rimouski	Uristidae	Anonyx nugax	Canada	Quebec	Cote-Nord	Baie Sainte-Marguerite	50.121	-66.588
WWGSL052-08	BOLD:AAA5584	FJ581651	Universite du Quebec a Rimouski	Gammaridae	Gammarus lawrencianus	Canada	Quebec	Cote-Nord	Baie Sainte-Marguerite	50.099	-66.693
WWGSL053-08	BOLD:AAA5584	FJ581650	Universite du Quebec a Rimouski	Gammaridae	Gammarus lawrencianus	Canada	Quebec	Cote-Nord	Baie Sainte-Marguerite	50.099	-66.693
WWGSL054-08	BOLD:AAA7984	FJ581918	Universite du Quebec a Rimouski	Hyperiidae	Themisto libellula	Canada	Quebec	Cote-Nord	Baie Sainte-Marguerite	49.982	-66.485
WWGSL070-08	BOLD:AAB3310	FJ581879	Universite du Quebec a Rimouski	Eusiridae	Rhachotropis aculeata	Canada	Quebec	St. Lawrence Gulf	NAFO-4T	48.146	-63.545
WWGSL098-08	BOLD:AAB3310	FJ581881	Universite du Quebec a Rimouski	Eusiridae	Rhachotropis aculeata	Canada	Quebec	St. Lawrence Gulf	NAFO-4R	48.392	-59.546
WWGSL141-08	BOLD:AAB2476	FJ581571	Universite du Quebec a Rimouski	Caprellidae	Caprella linearis	Canada	Quebec	Cote-Nord	Baie Sainte-Marguerite	50.25	-66.7
WWGSL143-08	BOLD:AAE0757	FJ581870	Universite du Quebec a Rimouski	Lysianassidae	Psammonyx nobilis	Canada	Quebec	Bas-Saint-Laurent	Sainte-Luce	48.547	-68.365
WWGSL144-08	BOLD:AAE0757	FJ581869	Universite du Quebec a Rimouski	Lysianassidae	Psammonyx nobilis	Canada	Quebec	Bas-Saint-Laurent	Sainte-Luce	48.547	-68.365
WWGSL145-08	BOLD:AAA5584	FJ581655	Universite du Quebec a Rimouski	Gammaridae	Gammarus lawrencianus	Canada	Quebec	Bas-Saint-Laurent	Sainte-Luce	48.547	-68.365
WWGSL148-08	BOLD:AAC5532	FJ581804	Universite du Quebec a Rimouski	Lysianassidae	Orchomenella pinguis	Canada	Quebec	Cote-Nord	Baie Sainte-Marguerite	50.25	-66.7
WWGSL149-08	BOLD:AAC5532	FJ581803	Universite du Quebec a Rimouski	Lysianassidae	Orchomenella pinguis	Canada	Quebec	Cote-Nord	Baie Sainte-Marguerite	50.25	-66.7
WWGSL152-08	BOLD:ADK8059	FJ581690	Universite du Quebec a Rimouski	Gammaridae	Gammarus tigrinus	Canada	Quebec	St. Lawrence Estuary		47.149	-70.522
WWGSL153-08	BOLD:ADK8059	FJ581689	Universite du Quebec a Rimouski	Gammaridae	Gammarus tigrinus	Canada	Quebec	St. Lawrence Estuary		47.149	-70.522
WWGSL154-08	BOLD:ADK8059	FJ581688	Universite du Quebec a Rimouski	Gammaridae	Gammarus tigrinus	Canada	Quebec	St. Lawrence Estuary		47.149	-70.522
WWGSL155-08	BOLD:ADK8059	FJ581687	Universite du Quebec a Rimouski	Gammaridae	Gammarus tigrinus	Canada	Quebec	St. Lawrence Estuary		47.149	-70.522
WWGSL156-08	BOLD:ADK8059	FJ581686	Universite du Quebec a Rimouski	Gammaridae	Gammarus tigrinus	Canada	Quebec	St. Lawrence Estuary		47.149	-70.522
WWGSL168-08	BOLD:AAC0651	FJ581730	Universite du Quebec a Rimouski	Ischyroceridae	Ischyrocerus anguipes	Canada	Quebec	St. Lawrence Estuary	Ile-Rouge	48.094	-69.518
WWGSL169-08	BOLD:AAC0651	FJ581729	Universite du Quebec a Rimouski	Ischyroceridae	Ischyrocerus anguipes	Canada	Quebec	St. Lawrence Estuary	Ile-Rouge	48.094	-69.518
WWGSL170-08	BOLD:AAC0651	FJ581728	Universite du Quebec a Rimouski	Ischyroceridae	Ischyrocerus anguipes	Canada	Quebec	St. Lawrence Estuary	Ile-Rouge	48.094	-69.518
WWGSL171-08	BOLD:AAC0651	FJ581727	Universite du Quebec a Rimouski	Ischyroceridae	Ischyrocerus anguipes	Canada	Quebec	Anticosti Island	Port-Menier	49.788	-64.357
WWGSL172-08	BOLD:AAC5063	FJ581726	Universite du Quebec a Rimouski	Ischyroceridae	Ischyrocerus anguipes	Canada	Quebec	Anticosti Island	Port-Menier	49.788	-64.357
WWGSL173-08	BOLD:AAC5063	FJ581725	Universite du Quebec a Rimouski	Ischyroceridae	Ischyrocerus anguipes	Canada	Quebec	Anticosti Island	Port-Menier	49.788	-64.357
WWGSL174-08	BOLD:AAC0651	FJ581724	Universite du Quebec a Rimouski	Ischyroceridae	Ischyrocerus anguipes	Canada	Quebec	Anticosti Island	Port-Menier	49.808	-64.368
WWGSL176-08	BOLD:AAC5063	FJ581723	Universite du Quebec a Rimouski	Ischyroceridae	Ischyrocerus anguipes	Canada	Quebec	Cote-Nord	Manicouagan	49.201	-68.056
WWGSL177-08	BOLD:AAC0651	FJ581722	Universite du Quebec a Rimouski	Ischyroceridae	Ischyrocerus anguipes	Canada	Quebec	Cote-Nord	Manicouagan	49.201	-68.056
WWGSL178-08	BOLD:AAC5063	FJ581721	Universite du Quebec a Rimouski	Ischyroceridae	Ischyrocerus anguipes	Canada	Quebec	Cote-Nord	Manicouagan	49.252	-68.131
WWGSL183-08	BOLD:AAA1262		Universite du Quebec a Rimouski	Gammaridae	Gammarus oceanicus	Canada	Quebec	Magdalen Islands	Old Harry Bay	47.584	-61.491
WWGSL184-08	BOLD:AAA1262		Universite du Quebec a Rimouski	Gammaridae	Gammarus oceanicus	Canada	Quebec	Magdalen Islands	Old Harry Bay	47.584	-61.491
WWGSL185-08	BOLD:AAA1262		Universite du Quebec a Rimouski	Gammaridae	Gammarus oceanicus	Canada	Quebec	Magdalen Islands	Old Harry Bay	47.584	-61.491
WWGSL186-08	BOLD:AAB0715	FJ581492	Universite du Quebec a Rimouski	Ampithoidae	Ampithoe longimana	Canada	Quebec	Magdalen Islands	Old Harry Bay	47.584	-61.491
WWGSL187-08	BOLD:AAB0715	FJ581491	Universite du Quebec a Rimouski	Ampithoidae	Ampithoe longimana	Canada	Quebec	Magdalen Islands	Old Harry Bay	47.584	-61.491
WWGSL189-08	BOLD:AAA1262		Universite du Quebec a Rimouski	Gammaridae	Gammarus oceanicus	Canada	Quebec	Magdalen Islands	Old Harry Bay	47.584	-61.491
WWGSL190-08	BOLD:AAB0715	FJ581490	Universite du Quebec a Rimouski	Ampithoidae	Ampithoe longimana	Canada	Quebec	Magdalen Islands	Old Harry Bay	47.584	-61.491
WWGSL201-08	BOLD:AAA1262	FJ581675	Universite du Quebec a Rimouski	Gammaridae	Gammarus oceanicus	Canada	Quebec	Magdalen Islands	Havre-aux-Maisons	47.389	-61.789
WWGSL202-08	BOLD:AAC0155	FJ581466	Universite du Quebec a Rimouski	Talitridae	Americorchestia longicornis	Canada	Quebec	Magdalen Islands	Grande-Entree	47.544	-61.54
WWGSL203-08	BOLD:AAA1262		Universite du Quebec a Rimouski	Gammaridae	Gammarus oceanicus	Canada	Quebec	Magdalen Islands	Grosse-Ile	47.625	-61.523
WWGSL208-08	BOLD:AAB4800	FJ581673	Universite du Quebec a Rimouski	Gammaridae	Gammarus mucronatus	Canada	Quebec	Magdalen Islands	Grosse-Ile	47.625	-61.523
WWGSL211-08	BOLD:AAB4800	FJ581672	Universite du Quebec a Rimouski	Gammaridae	Gammarus mucronatus	Canada	Quebec	Magdalen Islands	Grosse-Ile	47.625	-61.523
WWGSL216-08	BOLD:AAA5584	FJ581649	Universite du Quebec a Rimouski	Gammaridae	Gammarus lawrencianus	Canada	Quebec	Magdalen Islands	Grosse-Ile	47.625	-61.523
WWGSL218-08	BOLD:AAA5584	FJ581648	Universite du Quebec a Rimouski	Gammaridae	Gammarus lawrencianus	Canada	Quebec	Magdalen Islands	Grosse-Ile	47.625	-61.523
WWGSL219-08	BOLD:AAA5584	FJ581647	Universite du Quebec a Rimouski	Gammaridae	Gammarus lawrencianus	Canada	Quebec	Magdalen Islands	Grosse-Ile	47.625	-61.523
WWGSL221-08	BOLD:AAB8844	FJ581474	Universite du Quebec a Rimouski	Talitridae	Americorchestia megalophthalma	Canada	Quebec	Magdalen Islands	Havre-Aubert	47.232	-61.812
WWGSL236-08	BOLD:AAB4800	FJ581671	Universite du Quebec a Rimouski	Gammaridae	Gammarus mucronatus	Canada	New Brunswick	Northumberland County	Neguac	47.229	-65.101
WWGSL237-08	BOLD:AAB4800	FJ581670	Universite du Quebec a Rimouski	Gammaridae	Gammarus mucronatus	Canada	New Brunswick	Northumberland County	Neguac	47.229	-65.101
WWGSL239-08	BOLD:AAA5584	FJ581646	Universite du Quebec a Rimouski	Gammaridae	Gammarus lawrencianus	Canada	New Brunswick	Northumberland County	Neguac	47.229	-65.101
WWGSL241-08	BOLD:AAB4800	FJ581669	Universite du Quebec a Rimouski	Gammaridae	Gammarus mucronatus	Canada	Prince Edward Island	Prince County	Jacques Cartier Park	46.851	-64.012
WWGSL242-08	BOLD:AAB4800	FJ581668	Universite du Quebec a Rimouski	Gammaridae	Gammarus mucronatus	Canada	Prince Edward Island	Prince County	Jacques Cartier Park	46.851	-64.012
WWGSL252-08	BOLD:AAB4800	FJ581667	Universite du Quebec a Rimouski	Gammaridae	Gammarus mucronatus	Canada	New Brunswick	Northumberland County	Hortons Creek	47.037	-65.164
WWGSL253-08	BOLD:ADK8058	FJ581679	Universite du Quebec a Rimouski	Gammaridae	Gammarus tigrinus	Canada	New Brunswick	Northumberland County	Hortons Creek	47.037	-65.164
WWGSL254-08	BOLD:ADK8058	FJ581678	Universite du Quebec a Rimouski	Gammaridae	Gammarus tigrinus	Canada	New Brunswick	Northumberland County	Hortons Creek	47.037	-65.164
WWGSL255-08	BOLD:AAB4800	FJ581666	Universite du Quebec a Rimouski	Gammaridae	Gammarus mucronatus	Canada	New Brunswick	Northumberland County	Hortons Creek	47.037	-65.164
WWGSL257-08	BOLD:AAA5584	FJ581645	Universite du Quebec a Rimouski	Gammaridae	Gammarus lawrencianus	Canada	Prince Edward Island	Prince County	Tignish Shore	46.95	-63.994
WWGSL268-08	BOLD:AAB1048	FJ581532	Universite du Quebec a Rimouski	Calliopiidae	Calliopius laeviusculus	Canada	Prince Edward Island	Queens County	Orby Head	46.491	-63.305
WWGSL269-08	BOLD:AAC0651	FJ581718	Universite du Quebec a Rimouski	Ischyroceridae	Ischyrocerus anguipes	Canada	Prince Edward Island	Queens County	Orby Head	46.491	-63.305
WWGSL270-08	BOLD:AAC0651	FJ581717	Universite du Quebec a Rimouski	Ischyroceridae	Ischyrocerus anguipes	Canada	Prince Edward Island	Queens County	Orby Head	46.491	-63.305
WWGSL272-08	BOLD:AAC4492	FJ581494	Universite du Quebec a Rimouski	Ampithoidae	Ampithoe rubricata	Canada	Prince Edward Island	Queens County	Orby Head	46.491	-63.305
WWGSL273-08	BOLD:AAB1048	FJ581531	Universite du Quebec a Rimouski	Calliopiidae	Calliopius laeviusculus	Canada	Prince Edward Island	Queens County	Orby Head	46.491	-63.305
WWGSL274-08	BOLD:AAC4492	FJ581493	Universite du Quebec a Rimouski	Ampithoidae	Ampithoe rubricata	Canada	Prince Edward Island	Queens County	Orby Head	46.491	-63.305
WWGSL275-08	BOLD:AAC5063	FJ581716	Universite du Quebec a Rimouski	Ischyroceridae	Ischyrocerus anguipes	Canada	Prince Edward Island	Queens County	Orby Head	46.491	-63.305
WWGSL276-08	BOLD:AAC0651	FJ581715	Universite du Quebec a Rimouski	Ischyroceridae	Ischyrocerus anguipes	Canada	Prince Edward Island	Queens County	Orby Head	46.491	-63.305
WWGSL279-08	BOLD:AAE7686	FJ581577	Universite du Quebec a Rimouski	Caprellidae	Caprella mutica	Canada	Quebec	Gaspesie	Carleton
WWGSL281-08	BOLD:AAE7686	FJ581576	Universite du Quebec a Rimouski	Caprellidae	Caprella mutica	Canada	Quebec	Gaspesie	Carleton
WWGSL286-08	BOLD:AAA8859	FJ581852	Universite du Quebec a Rimouski	Epimeriidae	Paramphithoe hystrix	Canada	Quebec	St. Lawrence Gulf	NAFO-4R	50.8167	-57.4783
WWGSL289-08	BOLD:AAA9152	FJ581501	Universite du Quebec a Rimouski	Uristidae	Anonyx nugax	Canada	Newfoundland and Labrador	St. Lawrence Gulf	NAFO-4R	51.7767	-55.6417
WWGSL290-08	BOLD:AAA9152	FJ581500	Universite du Quebec a Rimouski	Uristidae	Anonyx nugax	Canada	Newfoundland and Labrador	St. Lawrence Gulf	NAFO-4R	51.914	-55.656
WWGSL291-08	BOLD:AAA9152	FJ581499	Universite du Quebec a Rimouski	Uristidae	Anonyx nugax	Canada	Newfoundland and Labrador	St. Lawrence Gulf	NAFO-4R	52.023	-55.633
WWGSL292-08	BOLD:AAA7984	FJ581917	Universite du Quebec a Rimouski	Hyperiidae	Themisto libellula	Canada	Newfoundland and Labrador	St. Lawrence Gulf	NAFO-4R	52.023	-55.633
WWGSL293-08	BOLD:AAA9152	FJ581498	Universite du Quebec a Rimouski	Uristidae	Anonyx nugax	Canada	Quebec	St. Lawrence Gulf	NAFO-4S	49.681	-60.042
WWGSL298-08	BOLD:AAC9713	FJ581637	Universite du Quebec a Rimouski	Eusiridae	Eusirus cuspidatus	Canada	Quebec	St. Lawrence Gulf	NAFO-4S	49.9617	-63.7467
WWGSL299-08	BOLD:AAA7984	FJ581916	Universite du Quebec a Rimouski	Hyperiidae	Themisto libellula	Canada	Quebec	St. Lawrence Gulf	NAFO-4T	48.8833	-67.605
WWGSL314-08	BOLD:AAC0155	FJ581465	Universite du Quebec a Rimouski	Talitridae	Americorchestia longicornis	Canada	Nova Scotia	Antigonsih County	Antigonish	45.705	-61.9
WWGSL315-08	BOLD:AAC0155	FJ581464	Universite du Quebec a Rimouski	Talitridae	Americorchestia longicornis	Canada	Nova Scotia	Antigonsih County	Antigonish	45.705	-61.9
WWGSL326-08	BOLD:AAA1262		Universite du Quebec a Rimouski	Gammaridae	Gammarus oceanicus	Canada	Nova Scotia	Richmond County	Point Michaud	45.592	-60.678
WWGSL330-08	BOLD:AAA1262		Universite du Quebec a Rimouski	Gammaridae	Gammarus oceanicus	Canada	Prince Edward Island	Queens County	Point Deroche	46.422	-62.95
WWGSL332-08	BOLD:AAA1262		Universite du Quebec a Rimouski	Gammaridae	Gammarus oceanicus	Canada	Nova Scotia	Richmond County	Ardoise	45.612	-60.813
WWGSL340-08	BOLD:AAA1262		Universite du Quebec a Rimouski	Gammaridae	Gammarus oceanicus	Canada	Nova Scotia	Pictou County	Pictou Island	45.806	-62.602
WWGSL341-08	BOLD:AAB8844	FJ581477	Universite du Quebec a Rimouski	Talitridae	Americorchestia megalophthalma	Canada	Prince Edward Island	Queens County	Stanhope	46.424	-63.11
WWGSL352-08	BOLD:AAA1262		Universite du Quebec a Rimouski	Gammaridae	Gammarus oceanicus	Canada	Nova Scotia	Pictou County	Caribou	45.721	-62.645
WWGSL353-08	BOLD:AAB8844	FJ581476	Universite du Quebec a Rimouski	Talitridae	Americorchestia megalophthalma	Canada	New Brunswick	Gloucester County	Tracadie	47.447	-64.882
WWGSL354-08	BOLD:AAA1262		Universite du Quebec a Rimouski	Gammaridae	Gammarus oceanicus	Canada	New Brunswick	Gloucester County	Tracadie	47.447	-64.882
[truncated: 310 more rows]
