# Supplementary material for: Species identification and connectivity of marine amphipods in Canada’s three oceans
Source: PLoS One. 2018 May 23;13(5):e0197174. doi: 10.1371/journal.pone.0197174 (PMC5965885; doi:10.1371/journal.pone.0197174)
Supplement: S2 Table — (XLSX) [file pone.0197174.s002.xlsx]

## Sheet: Feuil1
Process ID	URI	Count	Phylum	Class	Order	Family	Subfamily	Tribe	Genus	Species
WW106-07,WW127-07,CCNUN067-07,CCNUN069-07,CCNUN264-07,CCNUN265-07,CCNUN266-07,CCNUN267-07,CCNUN268-07,CCNUN269-07,NNMC198-08,WWGSL054-08,CCNUN502-08,CCNUN503-08,CCNUN504-08,CCNUN505-08,CCNUN506-08,CCNUN583-08,CCNUN584-08,WWGSL292-08,WWGSL299-08,CCNUN612-08,CCNUN613-08,CCNUN617-08,CHONE145-11,CHONE146-11,CHOCR021-11,CHOCR087-11,CHOCR088-11,CHOCR090-11,CHOCR281-11,CHOCR282-11	BOLD:AAA7984	32	Arthropoda:32	Malacostraca:32	Amphipoda:32	Hyperiidae:32			Themisto:32	Themisto libellula:32
NJCGS701-10,NJCGS702-10	BOLD:AAV5273	2	Arthropoda:2	Malacostraca:2	Amphipoda:2	Caprellidae:2	Caprellinae:2		Caprella:2	Caprella cf. irregularis:2
CCNUN614-08,CCNUN616-08	BOLD:AAH2657	2	Arthropoda:2	Malacostraca:2	Amphipoda:2	Oedicerotidae:2			Rostroculodes:2	Rostroculodes borealis:2
WWGSL221-08,WWGSL341-08,WWGSL353-08,WWGSL362-08	BOLD:AAB8844	4	Arthropoda:4	Malacostraca:4	Amphipoda:4	Talitridae:4			Americorchestia:4	Americorchestia megalophthalma:4
WW474-08,WW1023-08,WW1024-08,WW1025-08,WW1032-08,WW1054-08,WWGSL027-08,WWGSL028-08	BOLD:AAC5465	8	Arthropoda:8	Malacostraca:8	Amphipoda:8	Lysianassidae:8	Tryphosinae:8		Psammonyx:8	Psammonyx terranovae:8
BBAY034-12,BBAY046-12,BBAY049-12	BOLD:ACA9971	3	Arthropoda:3	Malacostraca:3	Amphipoda:3	Uristidae:3			Anonyx:3	Anonyx ochoticus:3
CHOCR138-11,CHOCR190-11	BOLD:ACM1686	2	Arthropoda:2	Malacostraca:2	Amphipoda:2	Ampeliscidae:2
BCAMP154-08,NJCGS633-10,NJCGS714-10,NJCGS760-10,NJCGS764-10,NJCGS766-10	BOLD:ACF5647	6	Arthropoda:6	Malacostraca:6	Amphipoda:6	Caprellidae:6	Caprellinae:6		Caprella:6	Caprella laeviuscula:6
BCAMP218-08,BCAMP238-08,NJCGS750-10	BOLD:AAH2717	3	Arthropoda:3	Malacostraca:3	Amphipoda:3	Caprellidae:3
BCAMP065-08,BCAMP066-08,NJCGS689-10,NJCGS690-10,NJCGS692-10,NJCGS695-10,NJCGS728-10,NJCGS729-10,NJCGS789-10,NJCGS790-10,NJCGS791-10,NJCGS792-10,NJCGS793-10,NJCGS794-10,NJCGS795-10,NJCGS796-10,NJCGS797-10,NJCGS816-11,NJCGS817-11,NJCGS819-11,NJCGS820-11,NJCGS822-11	BOLD:AAH2716	22	Arthropoda:22	Malacostraca:22	Amphipoda:22	Caprellidae:22	Caprellinae:22		Metacaprella:22	Metacaprella kennerlyi:22
BCAMP055-08,BCAMP096-08,NJCGS685-10,NJCGS686-10,NJCGS730-10,NJCGS814-11	BOLD:AAH2715	6	Arthropoda:6	Malacostraca:6	Amphipoda:6	Caprellidae:6	Caprellinae:3		Caprella:3
WW078-07,WW128-07	BOLD:AAH7191	2	Arthropoda:2	Malacostraca:2	Amphipoda:2	Oedicerotidae:2			Deflexilodes:2	Deflexilodes intermedius:2
BCAMP047-08,BCAMP058-08,BCAMP070-08,BCAMP093-08,BCAMP100-08,NJCGS683-10	BOLD:AAH2713	6	Arthropoda:6	Malacostraca:6	Amphipoda:6	Caprellidae:6
BCAMP013-08,BCAMP160-08,BCAMP166-08,BCAMP169-08,BCAMP170-08,BCAMP171-08,NJCGS765-10	BOLD:AAH2712	7	Arthropoda:7	Malacostraca:7	Amphipoda:7	Caprellidae:7	Caprellinae:7		Caprella:7	Caprella laeviuscula:7
BCAMP012-08,NJCGS727-10,NJCGS780-10	BOLD:AAH2711	3	Arthropoda:3	Malacostraca:3	Amphipoda:3	Caprellidae:3	Caprellinae:3		Caprella:3	Caprella laeviuscula:3
BCAMP007-08,BCAMP011-08,BCAMP036-08,BCAMP037-08	BOLD:AAH2710	4	Arthropoda:4	Malacostraca:4	Amphipoda:4	Caprellidae:4
DQCS146-10,NJCGS748-10	BOLD:AAO8058	2	Arthropoda:2	Malacostraca:2	Amphipoda:2	Stenothoidae:2
WW160-07,WW161-07,WW162-07,WW476-08,WW722-08,WW723-08,WW724-08,WW804-08,WW1022-08,WW1026-08,WW1027-08,WWGSL012-08,WWGSL013-08,NBAMP041-08	BOLD:AAB9507	14	Arthropoda:14	Malacostraca:14	Amphipoda:14	Uristidae:14			Anonyx:14	Anonyx sarsi:14
WW486-08,WW487-08,WW491-08,WWGSL014-08,WWGSL035-08	BOLD:AAD0434	5	Arthropoda:5	Malacostraca:5	Amphipoda:5	Melitidae:5			Melita:5	Melita formosa:5
ECCRU019-10,ECCRU020-10,ECCRU021-10,NJCGS883-11,BBAY019-12,BBAY023-12,BBAY027-12	BOLD:AAE9749	7	Arthropoda:7	Malacostraca:7	Amphipoda:7	Corophiidae:7	Corophiinae:7		Monocorophium:7	Monocorophium insidiosum:7
NBAMP002-08,NBAMP005-08,NBAMP006-08,NBAMP012-08,NBAMP014-08,NBAMP015-08,NBAMP017-08,NBAMP018-08,NBAMP019-08,NBAMP035-08,NBAMP036-08,NBAMP037-08,NBAMP038-08,NBAMP039-08,NBAMP040-08,NBAMP042-08,NBAMP043-08,NBAMP044-08	BOLD:ACF0627	18	Arthropoda:18	Malacostraca:18	Amphipoda:18	Maeridae:18			Maera:18	Maera danae:18
NBAMP134-08,NBAMP135-08,NBAMP136-08,NBAMP137-08,NBAMP138-08,NBAMP139-08,NBAMP140-08,NBAMP147-08,NBAMP148-08,NBAMP149-08,NBAMP151-08,NBAMP159-08,NBAMP161-08,NBAMP165-08,NBAMP166-08,NBAMP170-08,NBAMP172-08,NBCRU070-12,NBCRU079-12	BOLD:AAH2725	19	Arthropoda:19	Malacostraca:19	Amphipoda:19	Caprellidae:19	Caprellinae:17		Caprella:17	Caprella unica:17
NJCGS704-10,NJCGS705-10,NJCGS706-10,NJCGS707-10,NJCGS708-10,NJCGS709-10,NJCGS710-10,NJCGS735-10,NJCGS742-10,NJCGS779-10,NJCGS850-11	BOLD:AAV1493	11	Arthropoda:11	Malacostraca:11	Amphipoda:11	Ischyroceridae:11
CCNUN575-08,CCNUN576-08,CCNUN577-08	BOLD:ABY9118	3	Arthropoda:3	Malacostraca:3	Amphipoda:3	Oedicerotidae:3			Paroediceros:3
NJCGS670-10,NJCGS673-10,NJCGS674-10	BOLD:AAV1496	3	Arthropoda:3	Malacostraca:3	Amphipoda:3	Melitidae:3
CCNUN006-07,CCNUN017-07,CCNUN018-07,CCNUN019-07,CCNUN020-07,CCNUN022-07,CCNUN023-07,CCNUN024-07,CCNUN025-07,CCNUN026-07,CCNUN091-07,CCNUN214-07,CCNUN215-07,CCNUN216-07,CCNUN260-07,CCNUN290-07	BOLD:AAB5976	16	Arthropoda:16	Malacostraca:16	Amphipoda:16	Gammaridae:16			Gammarus:16	Gammarus wilkitzkii:16
CCNUN136-07,CCNUN344-07	BOLD:AAH2643	2	Arthropoda:2	Malacostraca:2	Amphipoda:2	Oedicerotidae:2			Paroediceros:2	Paroediceros lynceus:2
CCNUN303-07,CCNUN597-08	BOLD:AAH2645	2	Arthropoda:2	Malacostraca:2	Amphipoda:2	Oedicerotidae:2
CCNUN237-07,CCNUN238-07,CCNUN239-07,CCNUN248-07,CCNUN288-07,CCNUN345-07,CCNUN368-07,CCNUN572-08,CCNUN573-08,CCNUN574-08,CCNUN578-08,CCNUN579-08,CCNUN580-08,CCNUN582-08	BOLD:AAH2644	14	Arthropoda:14	Malacostraca:14	Amphipoda:14	Oedicerotidae:14			Paroediceros:14	Paroediceros lynceus:14
WW457-08,WWGSL010-08,WWGSL011-08	BOLD:AAF3391	3	Arthropoda:3	Malacostraca:3	Amphipoda:3	Pleustidae:3	Pleustinae:3		Pleustes:3	Pleustes panoplus:3
WW105-07,WW129-07,CCNUN005-07,CCNUN149-07,CCNUN150-07,CCNUN151-07,CCNUN152-07,CCNUN178-07,CCNUN228-07,WW458-08,WW459-08,WW850-08,WW851-08,WW865-08,WWGSL070-08,WWGSL098-08,BENTH312-08,BENTH313-08,BENTH314-08,CHOCR005-11,CHOCR111-11,CHOCR113-11,CHOCR115-11,CHOCR118-11,CHOCR120-11,CHOCR123-11,CHOCR126-11,CHOCR127-11,CHOCR128-11	BOLD:AAB3310	29	Arthropoda:29	Malacostraca:29	Amphipoda:29	Eusiridae:29			Rhachotropis:29	Rhachotropis aculeata:29
NBAMP186-08,NBAMP187-08	BOLD:AAI2794	2	Arthropoda:2	Malacostraca:2	Amphipoda:2	Photidae:2			Podoceropsis:2
CCNUN199-07,CCNUN200-07,CCNUN204-07,CCNUN205-07,CCNUN206-07,CCNUN207-07,CCNUN208-07,CCNUN209-07,CCNUN212-07,CCNUN213-07,CCNUN447-08,CCNUN452-08,CCNUN539-08,CCNUN540-08,SACRU015-08	BOLD:AAB6578	15	Arthropoda:15	Malacostraca:15	Amphipoda:15	Gammaracanthidae:15			Gammaracanthus:15	Gammaracanthus loricatus:15
CCNUN001-07,CCNUN040-07,CCNUN041-07,CCNUN042-07,CCNUN043-07,CCNUN176-07,CCNUN491-08,CCNUN520-08,CCNUN530-08,CCMAL197-08,CCMAL225-08	BOLD:AAA9153	11	Arthropoda:11	Malacostraca:11	Amphipoda:11	Uristidae:11			Anonyx:11	Anonyx sarsi:11
CCNUN044-07,CCNUN190-07,CCNUN191-07,CCNUN193-07,CCNUN195-07,CCNUN198-07,CCNUN289-07,CCNUN292-07,CCNUN293-07,CCNUN294-07,CCNUN366-07,WW477-08,WW478-08,WW479-08,WW480-08,WW707-08,WWGSL049-08,CCNUN455-08,CCNUN479-08,CCNUN489-08,CCNUN490-08,CCNUN521-08,CCNUN522-08,CCNUN523-08,CCNUN524-08,CCNUN525-08,CCNUN526-08,CCNUN527-08,CCNUN528-08,CCNUN529-08,CCNUN531-08,CCNUN532-08,CCNUN533-08,WWGSL289-08,WWGSL2…	BOLD:AAA9152	55	Arthropoda:55	Malacostraca:55	Amphipoda:55	Uristidae:55			Anonyx:55	Anonyx nugax:55
CCNUN194-07,CCNUN197-07	BOLD:AAA9155	2	Arthropoda:2	Malacostraca:2	Amphipoda:2	Uristidae:2			Anonyx:2	Anonyx lilljeborgii:2
CCNUN192-07,CCNUN196-07,CCNUN594-08,CCNUN596-08	BOLD:AAA9154	4	Arthropoda:4	Malacostraca:4	Amphipoda:4	Uristidae:4			Anonyx:4	Anonyx makarovi:4
CCNUN227-07,CCNUN477-08,CCNUN595-08,CHONE093-11,CHOCR008-11,CHOCR009-11,CHOCR017-11,CHOCR020-11	BOLD:AAA9156	8	Arthropoda:8	Malacostraca:8	Amphipoda:8	Uristidae:8			Anonyx:8	Anonyx nugax JMG01:8
WW180-07,WW181-07,WW341-08,WW1059-08,WW1065-08	BOLD:AAE2531	5	Arthropoda:5	Malacostraca:5	Amphipoda:5	Oedicerotidae:5			Oediceros:5	Oediceros saginatus:5
BBAY067-12,BBAY069-12	BOLD:ACA9970	2	Arthropoda:2	Malacostraca:2	Amphipoda:2	Lysianassidae:2	Tryphosinae:2		Orchomene:2
KBINV058-12,KBINV061-12,KBINV062-12,KBINV071-12,KBINV072-12,KBINV073-12,KBINV075-12	BOLD:ABX4340	7	Arthropoda:7	Malacostraca:7	Amphipoda:7	Ampithoidae:7
NBAMP088-08,NBAMP089-08,NBAMP099-08,NBAMP104-08,NBAMP108-08,NBAMP109-08,NBAMP113-08,NBAMP115-08	BOLD:AAG7264	8	Arthropoda:8	Malacostraca:8	Amphipoda:8	Unciolidae:8	Unciolinae:8		Unciola:8
BBAY031-12,BBAY032-12,BBAY035-12	BOLD:ACB0030	3	Arthropoda:3	Malacostraca:3	Amphipoda:3	Uristidae:3			Anonyx:3	Anonyx lilljeborgii:3
WW895-08,WW898-08,WW1071-08,WW1072-08	BOLD:AAB7817	4	Arthropoda:4	Malacostraca:4	Amphipoda:4	Gammaridae:4			Echinogammarus:4	Echinogammarus ischnus:4
WW342-08,NBAMP070-08,BBAY020-12,BBAY021-12,BBAY053-12	BOLD:AAB5862	5	Arthropoda:5	Malacostraca:5	Amphipoda:5	Hyalidae:5	Hyalinae:5		Apohyale:5	Apohyale prevostii:5
FCGA023-04,FCGA025-04,FCGA026-04,FCGA047-04,FCGA056-04,FCGA062-05,FCGA063-05,WW074-07,WW075-07,DSMAL010-07,DSMAL011-07,DSMAL022-07,DSMAL034-07,DSMAL036-07,DSMAL046-07,DSMAL058-07,DSMAL068-07,DSMAL082-07,DSMAL097-07,DSMAL098-07,DSMAL108-07,DSMAL109-07,DSMAL112-07,DSMAL120-07,DSMAL130-07,DSMAL131-07,DSMAL141-07,DSMAL150-07,DSMAL151-07,DSMAL158-07,DSMAL160-07,DSMAL171-07,DSMAL174-07,CCMAL005-07,CCMA…	BOLD:AAA1262	397	Arthropoda:397	Malacostraca:397	Amphipoda:397	Gammaridae:397			Gammarus:397	Gammarus oceanicus:393
NBAMP045-08,NBAMP075-08,NBAMP079-08,NBAMP080-08,NBAMP081-08,NBAMP083-08,NBAMP084-08,NBAMP086-08,NBAMP087-08,NBAMP091-08,NBAMP094-08,NBAMP096-08,NBAMP106-08,NBAMP107-08,NBAMP111-08,NBAMP122-08,NBAMP133-08	BOLD:AAB6370	17	Arthropoda:17	Malacostraca:17	Amphipoda:17	Corophiidae:17	Corophiinae:17		Leptocheirus:17	Leptocheirus pinguis:17
CHOCR036-11,CHOCR065-11,CHOCR070-11	BOLD:AAV5047	3	Arthropoda:3	Malacostraca:3	Amphipoda:3	Ampeliscidae:3
BCAMP024-08,BCAMP028-08,BCAMP106-08	BOLD:AAG3718	3	Arthropoda:3	Malacostraca:3	Amphipoda:3	Ampithoidae:3	Ampithoinae:3		Ampithoe:3	Ampithoe valida:3
WW470-08,WW471-08,WW472-08,WW473-08,WWGSL004-08,WWGSL005-08,WWGSL006-08,WWGSL141-08,NBAMP141-08,NBAMP143-08,NBAMP146-08,NBAMP150-08,NBAMP152-08,NBAMP154-08,NBAMP155-08,NBAMP156-08,NBAMP158-08,NBAMP160-08,NBAMP167-08,NBAMP169-08,NBAMP175-08,NBAMP176-08,NBCRU036-12,NBCRU037-12,NBCRU038-12,NBCRU039-12,NBCRU040-12,NBCRU071-12,NBCRU072-12,NBCRU074-12,NBCRU075-12	BOLD:AAB2476	31	Arthropoda:31	Malacostraca:31	Amphipoda:31	Caprellidae:31	Caprellinae:31		Caprella:31	Caprella linearis:31
NJCGS843-11,NJCGS845-11	BOLD:ABA9756	2	Arthropoda:2	Malacostraca:2	Amphipoda:2
NJCGS840-11,NJCGS841-11	BOLD:ABA9757	2	Arthropoda:2	Malacostraca:2	Amphipoda:2
WW163-07,WW164-07,CCNUN038-07,CCNUN039-07,CCNUN072-07,CCNUN073-07,CCNUN074-07,CCNUN075-07,CCNUN076-07,CCNUN078-07,CCNUN079-07,CCNUN080-07,CCNUN081-07,CCNUN466-08,CCNUN538-08,NBAMP097-08,NBAMP112-08	BOLD:AAB9312	17	Arthropoda:17	Malacostraca:17	Amphipoda:17	Lysianassidae:17	Tryphosinae:17		Orchomenella:17	Orchomenella minuta:17
CCNUN258-07,CCNUN593-08	BOLD:AAG7109	2	Arthropoda:2	Malacostraca:2	Amphipoda:2	Calliopiidae:2			Apherusa:2	Apherusa cf. glacialis:1
CCNUN007-07,CCNUN008-07,CCNUN009-07,CCNUN010-07,CCNUN011-07,CCNUN012-07,CCNUN013-07,WW706-08,CCNUN449-08,WWGSL298-08,WWAMP1170-12,WWAMP1171-12,WWAMP1175-12,WWAMP1177-12	BOLD:AAC9713	14	Arthropoda:14	Malacostraca:14	Amphipoda:14	Eusiridae:14			Eusirus:14	Eusirus cuspidatus:14
CHOCR084-11,CHOCR108-11	BOLD:AAG7255	2	Arthropoda:2	Malacostraca:2	Amphipoda:2	Oedicerotidae:2			Arrhis:2	Arrhis phyllonyx:2
CHOCR010-11,CHOCR018-11	BOLD:ACF5300	2	Arthropoda:2	Malacostraca:2	Amphipoda:2	Ampeliscidae:2			Ampelisca:2	Ampelisca eschrichtii:2
RBGC018-03,WW326-08,WW327-08,WW329-08,ECCRU003-10,NBCRU020-12,NBCRU021-12,NBCRU022-12,NBCRU023-12,NBCRU024-12,BBAY030-12	BOLD:AAA2949	11	Arthropoda:11	Malacostraca:11	Amphipoda:11	Talitridae:11			Platorchestia:11	Platorchestia platensis:11
NJCGS723-10,NJCGS769-10	BOLD:ABX5286	2	Arthropoda:2	Malacostraca:2	Amphipoda:2
WW169-07,WW344-08,WW512-08,WW513-08,WW734-08,WW752-08,WW753-08,WW754-08,WW755-08,WW756-08,WW757-08,WW758-08,CCMAL219-08,CCMAL220-08,CCMAL227-08,CCMAL246-08,CCMAL247-08,CCMAL251-08,CCMAL275-08,CCMAL276-08,CCMAL277-08,CCMAL278-08,NBAMP142-08,NBAMP144-08,NBAMP145-08,NBAMP153-08,NBAMP162-08,NBAMP168-08,NBAMP171-08,NBAMP173-08,NBAMP174-08,NBAMP177-08,SACRU061-09,ARCMI454-14,ARCMI455-14,ARCMI467-14,ARC…	BOLD:AAA9774	40	Arthropoda:40	Malacostraca:40	Amphipoda:40	Caprellidae:40	Caprellinae:40		Caprella:40	Caprella septentrionalis:40
CCNUN062-07,CCNUN063-07,CCNUN064-07,CCNUN065-07,CCNUN367-07,CCNUN581-08	BOLD:AAG1960	6	Arthropoda:6	Malacostraca:6	Amphipoda:6	Pontoporeiidae:6			Pontoporeia:6
CCNUN323-07,CCNUN326-07,CCNUN327-07,CCNUN328-07	BOLD:AAG1961	4	Arthropoda:4	Malacostraca:4	Amphipoda:4	Pontoporeiidae:4			Pontoporeia:4
CCNUN032-07,BBAY068-12,BBAY070-12	BOLD:AAI3391	3	Arthropoda:3	Malacostraca:3	Amphipoda:3	Lysianassidae:3	Tryphosinae:3		Orchomene:3
GAMM016-07,GAMM017-07,GAMM018-07,GAMM019-07,GAMM020-07,WW174-07,WW340-08,WW550-08,WW692-08,WW693-08,WW694-08,WW695-08,WW793-08,WW794-08,WW887-08,WW1060-08,WW1063-08,WW1066-08,WWGSL052-08,WWGSL053-08,WWGSL145-08,NBAMP001-08,NBAMP003-08,NBAMP020-08,NBAMP021-08,NBAMP025-08,NBAMP026-08,NBAMP027-08,NBAMP028-08,NBAMP029-08,NBAMP030-08,NBAMP031-08,NBAMP032-08,NBAMP033-08,NBAMP034-08,NBAMP069-08,NBAMP071…	BOLD:AAA5584	53	Arthropoda:53	Malacostraca:53	Amphipoda:53	Gammaridae:53			Gammarus:53	Gammarus lawrencianus:53
NJCGS868-11,KBINV054-11,KBINV099-12	BOLD:AAO8061	3	Arthropoda:3	Malacostraca:3	Amphipoda:3	Ampithoidae:3
BCAMP050-08,BCAMP059-08,BCAMP060-08,NJCGS713-10	BOLD:AAH2714	4	Arthropoda:4	Malacostraca:4	Amphipoda:4	Caprellidae:4
WW780-08,WW781-08,WW892-08,WW1012-08,WW1013-08,WWGSL253-08,WWGSL254-08	BOLD:ADK8058	7	Arthropoda:7	Malacostraca:7	Amphipoda:7	Gammaridae:7			Gammarus:7	Gammarus tigrinus:7
WW893-08,WWGSL152-08,WWGSL153-08,WWGSL154-08,WWGSL155-08,WWGSL156-08	BOLD:ADK8059	6	Arthropoda:6	Malacostraca:6	Amphipoda:6	Gammaridae:6			Gammarus:6	Gammarus tigrinus:6
CHOCR112-11,CHOCR114-11,CHOCR130-11	BOLD:AAB5813	3	Arthropoda:3	Malacostraca:3	Amphipoda:3	Ampeliscidae:3			Ampelisca:3	Ampelisca eschrichtii:3
APODS022-07,APODS023-07,WW597-08,WW598-08,WW599-08,WW614-08,WW615-08,WW616-08,NBAMP066-08	BOLD:AAA5117	9	Arthropoda:9	Malacostraca:9	Amphipoda:9	Gammaridae:9			Gammarus:9	Gammarus duebeni:9
WW165-07,WW166-07,WW339-08,WW483-08,WW496-08,WW497-08,WW1030-08,WWGSL016-08,WWGSL017-08,WWGSL148-08,WWGSL149-08	BOLD:AAC5532	11	Arthropoda:11	Malacostraca:11	Amphipoda:11	Lysianassidae:11	Tryphosinae:11		Orchomenella:11	Orchomenella pinguis:11
GAMM021-07,GAMM022-07,GAMM023-07,GAMM024-07,GAMM025-07,BBGCO141-14,BBGCO150-14,BBGCO151-14,BBGCO152-14	BOLD:AAB3744	9	Arthropoda:9	Malacostraca:9	Amphipoda:9	Gammaridae:9			Echinogammarus:9	Echinogammarus obtusatus:9
BCAMP144-08,NJCGS756-10	BOLD:ACE3721	2	Arthropoda:2	Malacostraca:2	Amphipoda:2	Caprellidae:2	Caprellinae:2		Caprella:2	Caprella laeviuscula:2
CCNUN014-07,CCNUN015-07,CCNUN016-07,CCNUN046-07,CCNUN138-07,CCNUN141-07,CCNUN142-07,CCNUN144-07,CCNUN145-07,CCNUN146-07,CCNUN226-07,NBAMP208-08,WWGSL286-08,CHONE108-11,CHOCR097-11	BOLD:AAA8859	15	Arthropoda:15	Malacostraca:15	Amphipoda:15	Epimeriidae:15			Paramphithoe:15	Paramphithoe hystrix:15
WW453-08,WW454-08,WW456-08,NBAMP011-08,NBAMP016-08,WWGSL272-08,WWGSL274-08	BOLD:AAC4492	7	Arthropoda:7	Malacostraca:7	Amphipoda:7	Ampithoidae:7	Ampithoinae:7		Ampithoe:7	Ampithoe rubricata:7
NJCGS722-10,NJCGS763-10	BOLD:ACF0467	2	Arthropoda:2	Malacostraca:2	Amphipoda:2	Caprellidae:2	Caprellinae:2		Caprella:2	Caprella laeviuscula:2
BCAMP196-08,BCAMP197-08,BCAMP199-08,BCAMP205-08,BCAMP212-08,BCAMP221-08,NJCGS644-10,NJCGS661-10,DQCS152-10,NJCGS826-11,KBINV041-11,KBINV042-11,KBINV044-11,KBINV045-11,KBINV046-11,KBINV047-11,KBINV051-11	BOLD:AAG0212	17	Arthropoda:17	Malacostraca:17	Amphipoda:17	Melitidae:17
BCAMP195-08,BCAMP235-08	BOLD:AAG0211	2	Arthropoda:2	Malacostraca:2	Amphipoda:2	Melitidae:2
WW282-08,WW283-08,WW284-08,WW285-08,WW287-08,WW305-08,WWGSL202-08,WWGSL314-08,WWGSL315-08,WWGSL355-08,ECCRU022-10	BOLD:AAC0155	11	Arthropoda:11	Malacostraca:11	Amphipoda:11	Talitridae:11			Americorchestia:11	Americorchestia longicornis:11
BCAMP063-08,BCAMP076-08,BCAMP078-08,BCAMP113-08,BCAMP201-08,NJCGS632-10,NJCGS853-11	BOLD:AAB3295	7	Arthropoda:7	Malacostraca:7	Amphipoda:7	Ischyroceridae:7	Ischyrocerinae:7		Jassa:7	Jassa staudei:7
BCAMP017-08,NJCGS768-10	BOLD:AAG7123	2	Arthropoda:2	Malacostraca:2	Amphipoda:2	Aoridae:2			Aoroides:2	Aoroides cf. columbiae:2
BCAMP038-08,BCAMP251-08,BCAMP256-08,BCAMP257-08	BOLD:AAG7124	4	Arthropoda:4	Malacostraca:4	Amphipoda:4	Hyalidae:4	Hyalinae:4		Parallorchestes:4	Parallorchestes cf. americana:4
CCMAL166-07,CCMAL167-07,CCMAL168-07,CCMAL169-07,CCMAL171-07,CCMAL172-07,CCMAL173-07,CCNUN134-07,CCNUN174-07,CCNUN210-07,CCNUN225-07,CCNUN454-08,CCNUN461-08,CCNUN480-08,CCNUN481-08,CCNUN482-08,CCNUN535-08,CCMAL274-08	BOLD:AAB2581	18	Arthropoda:18	Malacostraca:18	Amphipoda:18	Atylidae:18	Atylinae:18		Atylus:18	Atylus carinatus:18
BCAMP242-08,BCAMP243-08,BCAMP244-08,BCAMP245-08,BBCRU004-10,BBCRU005-10,BBCRU007-10	BOLD:AAE9162	7	Arthropoda:7	Malacostraca:7	Amphipoda:7	Talitridae:7			Megalorchestia:7	Megalorchestia californiana:7
BCAMP081-08,NJCGS641-10	BOLD:AAG7127	2	Arthropoda:2	Malacostraca:2	Amphipoda:2	Ampithoidae:2	Ampithoinae:2		Peramphithoe:2	Peramphithoe humeralis:2
BBCRU185-11,BBCRU186-11,BBCRU187-11,BBCRU188-11,BBCRU189-11,BBGCO161-14,BBGCO162-14,BBGCO163-14	BOLD:AAY6275	8	Arthropoda:8	Malacostraca:8	Amphipoda:8	Talitridae:8			Traskorchestia:5
DSMAL169-07,CCMAL121-07,CCMAL122-07,CCMAL144-07,CCMAL161-07,CCNUN384-07,CCNUN385-07,CCNUN386-07,CCNUN387-07,CCNUN388-07,CCNUN389-07,CCNUN390-07	BOLD:AAG0657	12	Arthropoda:12	Malacostraca:12	Amphipoda:12	Calliopiidae:12			Calliopius:12
CCMAL016-07,CCMAL034-07,CCMAL043-07	BOLD:AAI3410	3	Arthropoda:3	Malacostraca:3	Amphipoda:3	Uristidae:3			Onisimus:3	Onisimus litoralis JMG01:3
CCNUN028-07,CCNUN029-07,CCNUN030-07,CCNUN033-07,CCNUN035-07,CCNUN166-07,CCNUN171-07,CCNUN172-07,CCNUN284-07,CCNUN286-07,CCNUN287-07	BOLD:AAI3411	11	Arthropoda:11	Malacostraca:11	Amphipoda:11	Uristidae:11			Onisimus:11	Onisimus litoralis JMG02:11
BCAMP015-08,BCAMP104-08,BCAMP109-08,BCAMP111-08,BCAMP114-08,BCAMP150-08,BCAMP193-08,BCAMP194-08,NJCGS660-10,NJCGS662-10,NJCGS828-11,NJCGS879-11,KBINV096-12	BOLD:AAH7075	13	Arthropoda:13	Malacostraca:13	Amphipoda:13	Ampithoidae:13	Ampithoinae:10		Ampithoe:10	Ampithoe dalli:10
CHOCR136-11,CHOCR155-11,CHOCR186-11,BBAY045-12	BOLD:AAG3658	4	Arthropoda:4	Malacostraca:4	Amphipoda:4	Ampeliscidae:4			Haploops:1	Haploops tubicola:1
CHOCR062-11,CHOCR107-11,CHOCR133-11,CHOCR134-11,CHOCR156-11,CHOCR182-11,CHOCR187-11	BOLD:AAG3659	7	Arthropoda:7	Malacostraca:7	Amphipoda:7	Ampeliscidae:7			Haploops:7	Haploops laevis:7
DSMAL105-07,DSMAL148-07,CCMAL143-07,CCMAL145-07,CCMAL155-07,CCMAL160-07,CCMAL162-07,WW167-07,CCNUN002-07,CCNUN082-07,CCNUN089-07,CCNUN090-07,CCNUN107-07,CCNUN108-07,CCNUN109-07,CCNUN110-07,CCNUN111-07,CCNUN112-07,CCNUN113-07,CCNUN114-07,CCNUN116-07,CCNUN245-07,CCNUN383-07,WW443-08,WW444-08,WW1061-08,CCNUN507-08,CCNUN508-08,CCNUN509-08,CCNUN511-08,CCNUN536-08,CCMAL191-08,CCMAL193-08,CCMAL194-08,CC…	BOLD:AAA9543	40	Arthropoda:40	Malacostraca:40	Amphipoda:40	Uristidae:40			Onisimus:40	Onisimus litoralis:40
NBAMP188-08,NBAMP192-08,NBAMP195-08,NBAMP196-08,NBAMP198-08,NBCRU030-12,NBCRU033-12,NBCRU035-12,NBCRU063-12	BOLD:AAH2691	9	Arthropoda:9	Malacostraca:9	Amphipoda:9	Ischyroceridae:9	Ischyrocerinae:9		Ischyrocerus:9
CCNUN391-07,CCNUN394-07,CCNUN395-07,CCNUN396-07,CCNUN397-07,CCNUN398-07,CCNUN399-07,CCNUN400-07,NBAMP004-08,NBAMP007-08,NBAMP008-08,NBAMP022-08,NBAMP024-08,NBAMP050-08,NBAMP052-08,NBAMP060-08,NBAMP061-08	BOLD:AAB3743	17	Arthropoda:17	Malacostraca:17	Amphipoda:17	Gammaridae:17			Gammarus:17	Gammarus finmarchicus:17
CCNUN460-08,ARCMI473-14	BOLD:ABZ4044	2	Arthropoda:2	Malacostraca:2	Amphipoda:2	Gammaridae:2			Gammarus:2	Gammarus setosus:2
FCGA064-05,DSMAL035-07,DSMAL083-07,DSMAL094-07,DSMAL101-07,DSMAL102-07,DSMAL123-07,DSMAL140-07,DSMAL161-07,CCMAL003-07,CCMAL007-07,CCMAL018-07,CCMAL035-07,CCMAL128-07,CCMAL136-07,CCMAL139-07,CCMAL140-07,CCMAL146-07,CCMAL148-07,CCMAL151-07,JLAC003-07,JLAC006-07,JLAC023-07,JLAC031-07,JLAC090-07,JLAC094-07,CCNUN096-07,CCNUN098-07,CCNUN102-07,CCNUN104-07,CCNUN374-07,CCNUN378-07,CCNUN381-07,CCNUN492-0…	BOLD:ACE3105	43	Arthropoda:43	Malacostraca:43	Amphipoda:43	Gammaridae:43			Gammarus:43	Gammarus setosus:43
CCNUN246-07,CCNUN347-07,CCNUN348-07,CCNUN349-07,CCNUN350-07,CCNUN359-07,CCNUN360-07,CCNUN361-07,CCNUN362-07,CCNUN365-07,CCNUN453-08	BOLD:AAB5141	11	Arthropoda:11	Malacostraca:11	Amphipoda:11	Hyperiidae:11			Hyperoche:11	Hyperoche medusarum:11
WW830-08,WW831-08,WWGSL279-08,WWGSL281-08,NBCRU014-12	BOLD:AAE7686	5	Arthropoda:5	Malacostraca:5	Amphipoda:5	Caprellidae:5	Caprellinae:5		Caprella:5	Caprella mutica:5
GBCMA1138-08,GBCMA1139-08,GBCMA1140-08,GBCMA1141-08,GBCMA1142-08,GBCMA1143-08,GBCMA1144-08,GBCMA1145-08,GBCMA1146-08,GBCMA1147-08	BOLD:AAA2088	10	Arthropoda:10	Malacostraca:10	Amphipoda:10	Talitridae:10			Orchestia:10	Orchestia gammarellus:10
WW501-08,WW502-08,BBAY057-12,BBAY058-12,BBAY059-12	BOLD:AAI6904	5	Arthropoda:5	Malacostraca:5	Amphipoda:5	Calliopiidae:5			Halirages:5	Halirages fulvocinctus:5
CCNUN045-07,CCNUN137-07,CCNUN143-07,CCNUN309-07,CCNUN310-07,CCNUN311-07,CCNUN312-07,CCNUN313-07,CCNUN314-07,CCNUN315-07,CCNUN316-07,CCNUN317-07,CCNUN318-07,CCNUN319-07,CCNUN320-07,CCNUN321-07,CCNUN354-07,CCNUN355-07	BOLD:AAA8860	18	Arthropoda:18	Malacostraca:18	Amphipoda:18	Epimeriidae:18			Paramphithoe:18	Paramphithoe hystrix:18
BCAMP270-08,NJCGS746-10,CAISN250-12,CAISN333-12,CAISN431-13,CAISN607-13,CAISN608-13,CAISN1363-13,CAISN1411-13,CAISN1414-13,CAISN1421-13	BOLD:AAH3117	11	Arthropoda:11	Malacostraca:11	Amphipoda:11	Hyperiidae:11
BCAMP157-08,BCAMP181-08,BCAMP183-08,BCAMP189-08,BCAMP228-08,NJCGS787-10	BOLD:AAG7133	6	Arthropoda:6	Malacostraca:6	Amphipoda:6	Hyalidae:6	Hyalinae:6		Protohyale:6	Protohyale cf. jarrettae:6
WW749-08,WW750-08,WW751-08	BOLD:AAE5980	3	Arthropoda:3	Malacostraca:3	Amphipoda:3	Ampeliscidae:3			Ampelisca:3	Ampelisca eschrichtii:3
BCAMP101-08,BCAMP161-08	BOLD:AAG7130	2	Arthropoda:2	Malacostraca:2	Amphipoda:2	Ampithoidae:2	Ampithoinae:2		Ampithoe:2	Ampithoe lacertosa:2
BCAMP162-08,BCAMP163-08,BCAMP247-08,NJCGS448-10,NJCGS449-10,NJCGS785-10,BBCRU179-11,BBCRU180-11,BBCRU181-11,BBCRU182-11,BBCRU183-11,BBCRU184-11	BOLD:AAG7137	12	Arthropoda:12	Malacostraca:12	Amphipoda:12	Hyalidae:12	Hyalinae:12		Apohyale:12	Apohyale pugettensis:12
BCAMP151-08,BCAMP202-08,BCAMP204-08,BCAMP207-08,BCAMP216-08,BCAMP217-08,BCAMP249-08,BCAMP254-08,BCAMP260-08,NJCGS649-10,NJCGS659-10,NJCGS663-10,NJCGS676-10,NJCGS677-10,NJCGS678-10,NJCGS679-10,NJCGS680-10,NJCGS681-10,NJCGS697-10,NJCGS698-10,NJCGS778-10,NJCGS788-10,NJCGS827-11,NJCGS829-11,NJCGS830-11,NJCGS831-11,NJCGS832-11,NJCGS833-11,NJCGS878-11,DQCS169-11,DQCS170-11	BOLD:AAG7136	31	Arthropoda:31	Malacostraca:31	Amphipoda:31	Hyalidae:31	Hyalinae:31		Parallorchestes:31	Parallorchestes cf. cowani:31
BCAMP131-08,BCAMP133-08	BOLD:AAG7135	2	Arthropoda:2	Malacostraca:2	Amphipoda:2	Pontogeneiidae:2			Paramoera:2	Paramoera bousfieldi:2
BCAMP115-08,BCAMP116-08,BCAMP117-08,BCAMP118-08,BCAMP119-08,BCAMP120-08,BCAMP121-08,BCAMP122-08,BCAMP123-08,BCAMP124-08,BCAMP125-08,BCAMP126-08,BCAMP127-08,BCAMP128-08,BCAMP130-08,BCAMP132-08,BCAMP134-08,NJCGS720-10,NJCGS725-10,NJCGS836-11,NJCGS848-11	BOLD:AAG7134	21	Arthropoda:21	Malacostraca:21	Amphipoda:21	Hyalidae:21	Hyalinae:21		Apohyale:21	Apohyale cf. pugettensis:21
CCNUN624-08,BBAY062-12,BBAY063-12	BOLD:AAG7235	3	Arthropoda:3	Malacostraca:3	Amphipoda:3	Lysianassidae:3	Tryphosinae:3		Schisturella:3	Schisturella pulchra:1
NJCGS687-10,NJCGS688-10,NJCGS694-10,NJCGS815-11	BOLD:AAV5275	4	Arthropoda:4	Malacostraca:4	Amphipoda:4	Caprellidae:4	Caprellinae:4		Caprella:4	Caprella verrucosa:4
BCAMP014-08,BCAMP033-08,NJCGS846-11,NJCGS847-11	BOLD:AAG0210	4	Arthropoda:4	Malacostraca:4	Amphipoda:4	Melitidae:4			Megamoera:4	Megamoera subtener:4
GBCMA0240-06,GBCMA0241-06	BOLD:AAB0824	2	Arthropoda:2	Malacostraca:2	Amphipoda:2	Cyamidae:2			Cyamus:2	Cyamus gracilis:2
DSMAL119-07,CCMAL006-07	BOLD:ABY7004	2	Arthropoda:2	Malacostraca:2	Amphipoda:2	Gammaridae:2			Gammarus:2	Gammarus setosus:2
CCNUN325-07,CCNUN542-08,CCNUN543-08,CCNUN546-08,CCNUN550-08,CCNUN552-08	BOLD:ACE8291	6	Arthropoda:6	Malacostraca:6	Amphipoda:6	Pontoporeiidae:6			Pontoporeia:6
BCAMP019-08,BCAMP020-08,BCAMP025-08,BCAMP032-08	BOLD:AAH2973	4	Arthropoda:4	Malacostraca:4	Amphipoda:4	Hyalidae:4
BCAMP108-08,BCAMP156-08,BCAMP176-08,BCAMP180-08,BCAMP190-08,BCAMP192-08,NJCGS658-10,NJCGS668-10	BOLD:AAH2975	8	Arthropoda:8	Malacostraca:8	Amphipoda:8	Hyalidae:8
BCAMP040-08,BCAMP097-08	BOLD:AAH2974	2	Arthropoda:2	Malacostraca:2	Amphipoda:2	Hyalidae:2
CCNUN125-07,CCNUN127-07,CCNUN229-07,CCNUN230-07	BOLD:AAG7106	4	Arthropoda:4	Malacostraca:4	Amphipoda:4
CCNUN128-07,CCNUN132-07	BOLD:AAG7107	2	Arthropoda:2	Malacostraca:2	Amphipoda:2	Synopiidae:2			Syrrhoe:2	Syrrhoe crenulata:2
CCNUN003-07,CCNUN004-07,CCNUN066-07,CCNUN139-07	BOLD:AAG7105	4	Arthropoda:4	Malacostraca:4	Amphipoda:4	Stenothoidae:4
CHONE125-11,CHONE127-11,CHONE129-11,CHOCR016-11	BOLD:AAV5048	4	Arthropoda:4	Malacostraca:4	Amphipoda:4	Ampeliscidae:4			Byblis:4	Byblis frigidus:4
CHOCR172-11,CHOCR175-11	BOLD:AAV4947	2	Arthropoda:2	Malacostraca:2	Amphipoda:2	Stegocephalidae:2
BCAMP016-08,NJCGS844-11	BOLD:AAG0660	2	Arthropoda:2	Malacostraca:2	Amphipoda:2	Calliopiidae:2
BCAMP191-08,NJCGS635-10,NJCGS643-10,NJCGS645-10	BOLD:AAG0661	4	Arthropoda:4	Malacostraca:4	Amphipoda:4	Calliopiidae:4
CCNUN131-07,CCNUN133-07	BOLD:AAG7108	2	Arthropoda:2	Malacostraca:2	Amphipoda:2	Synopiidae:2			Syrrhoe:2
NJCGS752-10,NJCGS753-10,NJCGS762-10	BOLD:AAV5043	3	Arthropoda:3	Malacostraca:3	Amphipoda:3	Ampeliscidae:3
GBCMA0209-06,GBCMA0210-06,GBCMA0211-06	BOLD:AAB0821	3	Arthropoda:3	Malacostraca:3	Amphipoda:3	Cyamidae:3			Cyamus:3	Cyamus ovalis:3
NBAMP197-08,NBCRU077-12	BOLD:AAG7222	2	Arthropoda:2	Malacostraca:2	Amphipoda:2	Corophiidae:2	Corophiinae:1		Crassicorophium:1	Crassicorophium bonellii:1
NBAMP118-08,NBAMP120-08,NBAMP123-08,NBAMP124-08,NBAMP125-08,NBAMP126-08,NBAMP127-08,NBAMP128-08,NBAMP129-08,NBAMP132-08	BOLD:AAG7221	10	Arthropoda:10	Malacostraca:10	Amphipoda:10	Cheirocratidae:10
BBAY079-12,BBAY081-12,BBAY082-12	BOLD:ACB0172	3	Arthropoda:3	Malacostraca:3	Amphipoda:3	Lysianassidae:3	Tryphosinae:3		Hippomedon:3	Hippomedon propinquus:1
CCNUN308-07,CCNUN322-07,CCNUN331-07,CCNUN332-07,CCNUN469-08,CCNUN470-08,CCMAL265-08,CCMAL266-08,CCMAL268-08,CCMAL280-08,ARCMI430-14,ARCMI484-14,ARCMI487-14,ARCMI488-14,ARCMI489-14,ARCMI490-14,ARCMI491-14,ARCMI623-14	BOLD:AAC5314	18	Arthropoda:18	Malacostraca:18	Amphipoda:18	Calliopiidae:18			Weyprechtia:18	Weyprechtia pinguis:18
WWGSL186-08,WWGSL187-08,WWGSL190-08	BOLD:AAB0715	3	Arthropoda:3	Malacostraca:3	Amphipoda:3	Ampithoidae:3	Ampithoinae:3		Ampithoe:3	Ampithoe longimana:3
NBAMP178-08,NBAMP179-08,NBAMP180-08,NBAMP181-08,NBAMP182-08,NBAMP183-08,NBAMP184-08,NBAMP189-08,NBAMP190-08,NBAMP191-08,NBCRU041-12,NBCRU060-12,NBCRU061-12,NBCRU062-12,NBCRU064-12,NBCRU076-12,NBCRU078-12,WWAMP1174-12,WWAMP1186-12,WWAMP1188-12,NJNAH044-14,NJNAH045-14,NJNAH046-14,NJNAH047-14,NJNAH048-14	BOLD:AAI2110	25	Arthropoda:25	Malacostraca:25	Amphipoda:25	Ischyroceridae:25
WW177-07,WW178-07,WW485-08,CCMAL196-08,CCMAL198-08,CCMAL203-08,CCMAL204-08,CCMAL218-08,CCMAL221-08,CCMAL222-08,CCMAL223-08,CCMAL248-08,NBAMP077-08,CAISN1126-13,ARCMI625-14,ARCMI626-14	BOLD:AAE2854	16	Arthropoda:16	Malacostraca:16	Amphipoda:16	Pontogeneiidae:16			Pontogeneia:16	Pontogeneia inermis:16
RBGC038-03,CCNUN156-07,CCNUN157-07,CCNUN158-07,CCNUN159-07,CCNUN160-07,CCNUN161-07,CCNUN162-07,CCNUN620-08,CCNUN621-08,CCNUN622-08	BOLD:AAC1844	11	Arthropoda:11	Malacostraca:11	Amphipoda:11	Eusiridae:11			Rhachotropis:11	Rhachotropis inflata:11
WW182-07,WW345-08	BOLD:AAH3394	2	Arthropoda:2	Malacostraca:2	Amphipoda:2	Pontoporeiidae:2			Monoporeia:2	Monoporeia sp.:2
WW448-08,WW449-08,WW450-08,WW451-08,WW452-08,WWGSL018-08,WWGSL034-08,WWGSL036-08,WWGSL043-08,WWAMP1198-13,WWAMP1200-13,WWAMP1201-13	BOLD:AAB6875	12	Arthropoda:12	Malacostraca:12	Amphipoda:12	Ampeliscidae:12			Ampelisca:12	Ampelisca eschrichtii:12
BCAMP054-08,BCAMP056-08	BOLD:AAG7125	2	Arthropoda:2	Malacostraca:2	Amphipoda:2	Pleustidae:2	Parapleustinae:2		Gnathopleustes:2	Gnathopleustes pachychaetus:2
BCAMP198-08,BCAMP203-08,BCAMP208-08,BCAMP220-08,BCAMP233-08,BCAMP237-08,BCAMP239-08,BCAMP240-08,BCAMP241-08,NJCGS726-10,NJCGS734-10,NJCGS771-10,NJCGS799-10	BOLD:AAH2670	13	Arthropoda:13	Malacostraca:13	Amphipoda:13	Photidae:13			Photis:9
BCAMP225-08,BCAMP227-08	BOLD:AAH2671	2	Arthropoda:2	Malacostraca:2	Amphipoda:2	Ischyroceridae:2	Ischyrocerinae:2		Ischyrocerus:2
BCAMP229-08,BCAMP236-08,BCAMP262-08,NJCGS854-11	BOLD:AAH2673	4	Arthropoda:4	Malacostraca:4	Amphipoda:4	Ischyroceridae:4
BCAMP231-08,NJCGS646-10	BOLD:AAH2674	2	Arthropoda:2	Malacostraca:2	Amphipoda:2	Ischyroceridae:2
NBAMP051-08,NBAMP058-08,NBAMP076-08	BOLD:AAI2999	3	Arthropoda:3	Malacostraca:3	Amphipoda:3	Phoxocephalidae:3	Phoxocephalinae:3		Phoxocephalus:3	Phoxocephalus holbolli:3
CHONE126-11,CHONE128-11,CHOCR006-11,CHOCR007-11,CHOCR011-11,CHOCR013-11,CHOCR014-11,CHOCR015-11	BOLD:AAI4541	8	Arthropoda:8	Malacostraca:8	Amphipoda:8	Ampeliscidae:8			Ampelisca:8	Ampelisca eschrichtii:8
WW506-08,WW1075-08,WW1077-08,WWGSL168-08,WWGSL169-08,WWGSL170-08,WWGSL171-08,WWGSL174-08,WWGSL177-08,NBAMP185-08,WWGSL269-08,WWGSL270-08,WWGSL276-08	BOLD:AAC0651	13	Arthropoda:13	Malacostraca:13	Amphipoda:13	Ischyroceridae:13	Ischyrocerinae:13		Ischyrocerus:13	Ischyrocerus anguipes:13
NBAMP093-08,NBAMP102-08,NBAMP103-08	BOLD:AAI5893	3	Arthropoda:3	Malacostraca:3	Amphipoda:3	Corophiidae:3	Corophiinae:3		Corophium:3
CCNUN446-08,CCNUN559-08,CCNUN560-08,CCNUN561-08,CCNUN562-08,CCNUN563-08,CCNUN564-08	BOLD:AAD2416	7	Arthropoda:7	Malacostraca:7	Amphipoda:7	Caprellidae:7	Caprellinae:7		Aeginina:7	Aeginina longicornis:7
NBAMP200-08,NBAMP201-08,NBAMP209-08,NBAMP212-08,NBAMP215-08,NBAMP216-08	BOLD:AAE5954	6	Arthropoda:6	Malacostraca:6	Amphipoda:6	Hyperiidae:6			Hyperia:6	Hyperia galba:6
CCNUN297-07,CCNUN298-07,CCNUN299-07,CAISN1129-13	BOLD:AAG7111	4	Arthropoda:4	Malacostraca:4	Amphipoda:4	Pleustidae:4
WW710-08,WW711-08,WWGSL143-08,WWGSL144-08	BOLD:AAE0757	4	Arthropoda:4	Malacostraca:4	Amphipoda:4	Lysianassidae:4	Tryphosinae:4		Psammonyx:4	Psammonyx nobilis:4
FCGA022-04,FCGA024-04,CCNUN335-07	BOLD:AAA3651	3	Arthropoda:3	Malacostraca:3	Amphipoda:3	Gammaridae:3			Gammarus:3	Gammarus setosus:3
CHOCR040-11,CHOCR067-11,CHOCR069-11,CHOCR071-11,CHOCR076-11,CHOCR171-11	BOLD:AAV5046	6	Arthropoda:6	Malacostraca:6	Amphipoda:6	Ampeliscidae:6			Ampelisca:6	Ampelisca eschrichtii:6
GAMM006-07,GAMM007-07,GAMM008-07,GAMM009-07,GAMM010-07,WW812-08,WWGSL208-08,WWGSL211-08,WWGSL236-08,WWGSL237-08,WWGSL241-08,WWGSL242-08,WWGSL252-08,WWGSL255-08	BOLD:AAB4800	14	Arthropoda:14	Malacostraca:14	Amphipoda:14	Gammaridae:14			Gammarus:14	Gammarus mucronatus:14
CCNUN047-07,NBAMP092-08,JMMCC175-10	BOLD:AAG7218	3	Arthropoda:3	Malacostraca:3	Amphipoda:3	Ampeliscidae:3			Ampelisca:3	Ampelisca macrocephala:3
BCAMP030-08,NJCGS882-11,BBAY024-12,BBAY025-12,BBAY026-12	BOLD:AAE1628	5	Arthropoda:5	Malacostraca:5	Amphipoda:5	Corophiidae:5	Corophiinae:5		Monocorophium:5	Monocorophium insidiosum:5
NJCGS453-10,NJCGS719-10,NJCGS864-11,NJCGS865-11,NJCGS866-11,NJCGS867-11,NJCGS869-11,NJCGS870-11,NJCGS871-11,NJCGS872-11,NJCGS873-11	BOLD:AAL0725	11	Arthropoda:11	Malacostraca:11	Amphipoda:11	Anisogammaridae:11			Eogammarus:11	Eogammarus confervicolus:11
BCAMP001-08,BCAMP002-08,BCAMP003-08,BCAMP004-08,BCAMP005-08,BCAMP006-08	BOLD:AAI4060	6	Arthropoda:6	Malacostraca:6	Amphipoda:6	Pleustidae:6	Parapleustinae:6		Chromopleustes:6
CAISN1081-13,CAISN1083-13,CAISN1084-13	BOLD:ACL8885	3	Arthropoda:3	Malacostraca:3	Amphipoda:3	Stenothoidae:3	Stenothoinae:3		Stenothoe:3	Stenothoe minuta:3
BCAMP049-08,BCAMP062-08	BOLD:AAH2662	2	Arthropoda:2	Malacostraca:2	Amphipoda:2	Ischyroceridae:2	Ischyrocerinae:2		Ischyrocerus:2
BCAMP045-08,BCAMP046-08,BCAMP052-08,BCAMP057-08,BCAMP074-08,BCAMP075-08,NJCGS823-11,NJCGS851-11	BOLD:AAH2661	8	Arthropoda:8	Malacostraca:8	Amphipoda:8	Ischyroceridae:8
CCNUN333-07,CCMAL206-08,CCMAL229-08	BOLD:AAH2660	3	Arthropoda:3	Malacostraca:3	Amphipoda:3	Ischyroceridae:3	Ischyrocerinae:3		Ischyrocerus:3
BCAMP092-08,BCAMP265-08	BOLD:AAH2667	2	Arthropoda:2	Malacostraca:2	Amphipoda:2	Ischyroceridae:2
BCAMP068-08,BCAMP077-08	BOLD:AAH2666	2	Arthropoda:2	Malacostraca:2	Amphipoda:2	Ischyroceridae:2
BCAMP067-08,BCAMP071-08,BCAMP073-08,BCAMP085-08,BCAMP088-08,NJCGS855-11	BOLD:AAH2665	6	Arthropoda:6	Malacostraca:6	Amphipoda:6	Ischyroceridae:6
CCNUN052-07,CCNUN053-07,CCNUN054-07,CCNUN055-07,CCNUN056-07,CCNUN057-07,CCNUN058-07,CCNUN059-07,CCNUN060-07,CCNUN061-07,CCNUN240-07,WW505-08,WW1084-08,WW1085-08,WW1086-08,WWGSL172-08,WWGSL173-08,WWGSL176-08,WWGSL178-08,CCMAL200-08,CCMAL205-08,CCMAL207-08,CCMAL208-08,CCMAL209-08,CCMAL211-08,CCMAL212-08,CCMAL214-08,CCMAL215-08,CCMAL216-08,CCMAL217-08,CCMAL231-08,CCMAL233-08,CCMAL234-08,CCMAL249-08,…	BOLD:AAC5063	52	Arthropoda:52	Malacostraca:52	Amphipoda:52	Ischyroceridae:52	Ischyrocerinae:52		Ischyrocerus:52	Ischyrocerus anguipes:52
KBINV038-11,KBINV049-11	BOLD:ABY1774	2	Arthropoda:2	Malacostraca:2	Amphipoda:2	Gammaridae:2
CAISN1120-13,CAISN1123-13,CAISN1124-13	BOLD:ACL7898	3	Arthropoda:3	Malacostraca:3	Amphipoda:3	Calliopiidae:3
CCMAL150-07,JLAC002-07,JLAC012-07,JLAC026-07,JLAC051-07,CCNUN095-07,CCNUN097-07,CCNUN099-07,CCNUN100-07,CCNUN101-07,CCNUN103-07,CCNUN262-07,CCNUN500-08,CCNUN512-08,ARCMI477-14,ARCMI501-14	BOLD:ACE3104	16	Arthropoda:16	Malacostraca:16	Amphipoda:16	Gammaridae:16			Gammarus:16	Gammarus setosus:16
CHOCR125-11,CHOCR185-11	BOLD:ACM1655	2	Arthropoda:2	Malacostraca:2	Amphipoda:2	Ampeliscidae:2
WW175-07,WW176-07,WW508-08,WW622-08,WW623-08,WW624-08,WW625-08,WW715-08,WW718-08,WW719-08,WW720-08,WW721-08,WW759-08,WW760-08,WW761-08,WW762-08,WW763-08,WW765-08,WW1058-08,WW1064-08,WW1076-08,WW1078-08,WW1079-08,WW1080-08,WW1081-08,WW1082-08,WW1083-08,NBAMP204-08,NBAMP207-08,WWGSL268-08,WWGSL273-08,ECCRU006-10,NBCRU017-12,NBCRU065-12,NBCRU066-12,NBCRU067-12,NBCRU068-12,NBCRU069-12,NBCRU073-12,BBA…	BOLD:AAB1048	42	Arthropoda:42	Malacostraca:42	Amphipoda:42	Calliopiidae:42			Calliopius:41	Calliopius laeviusculus:41
NBAMP095-08,NBAMP101-08,NBAMP105-08,NBAMP110-08,NBAMP116-08	BOLD:AAI2026	5	Arthropoda:5	Malacostraca:5	Amphipoda:5	Phoxocephalidae:5	Harpiniinae:5		Harpinia:5
WWAMP1179-12,WWAMP1180-12,WWAMP1181-12,WWAMP1182-12,WWAMP1183-12,WWAMP1184-12,WWAMP1185-12	BOLD:AAD7558	7	Arthropoda:7	Malacostraca:7	Amphipoda:7	Melitidae:7			Melita:1	Melita dentata:1
CHOCR001-11,CHOCR002-11,CHOCR004-11	BOLD:AAJ2842	3	Arthropoda:3	Malacostraca:3	Amphipoda:3	Oedicerotidae:3
CCNUN346-07,CCNUN351-07,CCNUN352-07,CCNUN353-07,CCNUN357-07,CCNUN358-07,CCNUN363-07,CCNUN364-07	BOLD:ACE5665	8	Arthropoda:8	Malacostraca:8	Amphipoda:8	Hyperiidae:8			Hyperoche:8	Hyperoche medusarum:8
WW488-08,WW489-08	BOLD:AAD7557	2	Arthropoda:2	Malacostraca:2	Amphipoda:2	Melitidae:2			Melita:2	Melita dentata:2
