# Supplementary material for: Species identification and connectivity of marine amphipods in Canada’s three oceans
Source: PLoS One. 2018 May 23;13(5):e0197174. doi: 10.1371/journal.pone.0197174 (PMC5965885; doi:10.1371/journal.pone.0197174)
Supplement: S3 Table — (XLSX) [file pone.0197174.s003.xlsx]

## Sheet: Feuil1
Process ID	URI	Count	Phylum	Class	Order	Family	Subfamily	Tribe	Genus	Species
CHOCR152-11	BOLD:AAV1480	1	Arthropoda:1	Malacostraca:1	Amphipoda:1	Uristidae:1			Onisimus:1	Onisimus sp.:1
BCAMP103-08	BOLD:AAX2498	1	Arthropoda:1	Malacostraca:1	Amphipoda:1	Hyalidae:1	Hyalinae:1		Apohyale:1	Apohyale anceps:1
CCNUN615-08	BOLD:AAH2658	1	Arthropoda:1	Malacostraca:1	Amphipoda:1	Oedicerotidae:1			Rostroculodes:1	Rostroculodes borealis:1
NJCGS738-10	BOLD:AAV5272	1	Arthropoda:1	Malacostraca:1	Amphipoda:1	Caprellidae:1
NJCGS749-10	BOLD:AAV5271	1	Arthropoda:1	Malacostraca:1	Amphipoda:1	Caprellidae:1	Caprellinae:1		Caprella:1	Caprella sp.:1
BCAMP079-08	BOLD:AAX4338	1	Arthropoda:1	Malacostraca:1	Amphipoda:1	Stenothoidae:1	Stenothoinae:1		Metopa:1	Metopa cistella:1
NJCGS767-10	BOLD:AAV5277	1	Arthropoda:1	Malacostraca:1	Amphipoda:1	Caprellidae:1
NJCGS691-10	BOLD:AAV5276	1	Arthropoda:1	Malacostraca:1	Amphipoda:1	Caprellidae:1
CCNUN557-08	BOLD:AAF5332	1	Arthropoda:1	Malacostraca:1	Amphipoda:1
CAISN741-13	BOLD:ACL8600	1	Arthropoda:1	Malacostraca:1	Amphipoda:1	Gammaridae:1
NJCGS747-10	BOLD:AAO8056	1	Arthropoda:1	Malacostraca:1	Amphipoda:1	Pleustidae:1
BBAY036-12	BOLD:ACB0283	1	Arthropoda:1	Malacostraca:1	Amphipoda:1	Lysianassidae:1
BBAY043-12	BOLD:ACB0287	1	Arthropoda:1	Malacostraca:1	Amphipoda:1	Phoxocephalidae:1	Harpiniinae:1		Harpinia:1
BCAMP234-08	BOLD:AAW9144	1	Arthropoda:1	Malacostraca:1	Amphipoda:1	Ischyroceridae:1	Ischyrocerinae:1		Jassa:1	Jassa morinoi:1
NJCGS671-10	BOLD:AAV1497	1	Arthropoda:1	Malacostraca:1	Amphipoda:1
CHOCR168-11	BOLD:AAI4540	1	Arthropoda:1	Malacostraca:1	Amphipoda:1	Lysianassidae:1	Tryphosinae:1		Paratryphosites:1	Paratryphosites abyssi:1
NJCGS664-10	BOLD:AAV1495	1	Arthropoda:1	Malacostraca:1	Amphipoda:1	Ischyroceridae:1
NJCGS711-10	BOLD:AAV1494	1	Arthropoda:1	Malacostraca:1	Amphipoda:1
CHOCR170-11	BOLD:AAJ1299	1	Arthropoda:1	Malacostraca:1	Amphipoda:1	Lysianassidae:1	Tryphosinae:1		Lepidepecreum:1	Lepidepecreum umbo:1
WWAMP1202-13	BOLD:AAF1178	1	Arthropoda:1	Malacostraca:1	Amphipoda:1	Maeridae:1			Wimvadocus:1	Wimvadocus torelli:1
CCNUN371-07	BOLD:AAA9157	1	Arthropoda:1	Malacostraca:1	Amphipoda:1	Uristidae:1			Anonyx:1	Anonyx cf. laticoxae:1
BCAMP248-08	BOLD:AAR3842	1	Arthropoda:1	Malacostraca:1	Amphipoda:1	Ampithoidae:1	Ampithoinae:1		Ampithoe:1	Ampithoe sectimana:1
NBAMP100-08	BOLD:AAY2085	1	Arthropoda:1	Malacostraca:1	Amphipoda:1	Ampeliscidae:1			Haploops:1	Haploops tubicola:1
BCAMP095-08	BOLD:AAR3844	1	Arthropoda:1	Malacostraca:1	Amphipoda:1	Ampithoidae:1	Ampithoinae:1		Ampithoe:1	Ampithoe cf. valida:1
BCAMP258-08	BOLD:AAG7142	1	Arthropoda:1	Malacostraca:1	Amphipoda:1	Photidae:1			Photis:1	Photis bifurcata:1
NJCGS754-10	BOLD:AAV5044	1	Arthropoda:1	Malacostraca:1	Amphipoda:1	Ampeliscidae:1
WW507-08	BOLD:AAL3037	1	Arthropoda:1	Malacostraca:1	Amphipoda:1	Gammarellidae:1			Gammarellus:1	Gammarellus angulosus:1
NBAMP098-08	BOLD:AAW1686	1	Arthropoda:1	Malacostraca:1	Amphipoda:1	Ampeliscidae:1			Ampelisca:1	Ampelisca vadorum:1
NJCGS650-10	BOLD:AAZ5761	1	Arthropoda:1	Malacostraca:1	Amphipoda:1
BCAMP210-08	BOLD:AAG5130	1	Arthropoda:1	Malacostraca:1	Amphipoda:1	Corophiidae:1
BCAMP155-08	BOLD:ACE3714	1	Arthropoda:1	Malacostraca:1	Amphipoda:1	Caprellidae:1	Caprellinae:1		Caprella:1	Caprella laeviuscula:1
WWAMP1176-12	BOLD:ACA9853	1	Arthropoda:1	Malacostraca:1	Amphipoda:1	Pardaliscidae:1			Pardalisca:1	Pardalisca tenuipes:1
ECCRU025-10	BOLD:AAL8114	1	Arthropoda:1	Malacostraca:1	Amphipoda:1	Crangonyctidae:1
WWAMP631-10	BOLD:AAG7254	1	Arthropoda:1	Malacostraca:1	Amphipoda:1
CCNUN324-07	BOLD:AAG1962	1	Arthropoda:1	Malacostraca:1	Amphipoda:1	Pontoporeiidae:1			Pontoporeia:1	Pontoporeia femorata:1
CCMAL134-07	BOLD:ACE4619	1	Arthropoda:1	Malacostraca:1	Amphipoda:1	Gammaridae:1			Gammarus:1	Gammarus setosus:1
BCAMP173-08	BOLD:AAG1965	1	Arthropoda:1	Malacostraca:1	Amphipoda:1	Talitridae:1			Megalorchestia:1	Megalorchestia pugettensis:1
NBCRU047-12	BOLD:AAA3311	1	Arthropoda:1	Malacostraca:1	Amphipoda:1	Ischyroceridae:1	Ischyrocerinae:1		Jassa:1
CCMAL213-08	BOLD:ABZ2649	1	Arthropoda:1	Malacostraca:1	Amphipoda:1	Ischyroceridae:1	Ischyrocerinae:1		Ischyrocerus:1	Ischyrocerus sp.:1
NBAMP117-08	BOLD:AAG3727	1	Arthropoda:1	Malacostraca:1	Amphipoda:1	Gammaridae:1			Gammarus:1
BBAY060-12	BOLD:ADF0772	1	Arthropoda:1	Malacostraca:1	Amphipoda:1	Uristidae:1			Anonyx:1	Anonyx ochoticus:1
CCNUN140-07	BOLD:AAA8858	1	Arthropoda:1	Malacostraca:1	Amphipoda:1	Epimeriidae:1			Paramphithoe:1	Paramphithoe hystrix:1
CHOCR082-11	BOLD:AAU0251	1	Arthropoda:1	Malacostraca:1	Amphipoda:1	Epimeriidae:1			Paramphithoe:1	Paramphithoe hystrix:1
NJCGS800-10	BOLD:AAU4484	1	Arthropoda:1	Malacostraca:1	Amphipoda:1	Ischyroceridae:1	Ischyrocerinae:1		Jassa:1	Jassa staudei:1
WWAMP1199-13	BOLD:AAG7245	1	Arthropoda:1	Malacostraca:1	Amphipoda:1	Maeridae:1			Maera:1
NNMC197-08	BOLD:AAG7122	1	Arthropoda:1	Malacostraca:1	Amphipoda:1	Calliopiidae:1			Apherusa:1
CCNUN558-08	BOLD:AAG0218	1	Arthropoda:1	Malacostraca:1	Amphipoda:1	Melitidae:1			Melita:1	Melita dentata:1
CHONE131-11	BOLD:AAY6277	1	Arthropoda:1	Malacostraca:1	Amphipoda:1	Calliopiidae:1
NBAMP194-08	BOLD:AAH2692	1	Arthropoda:1	Malacostraca:1	Amphipoda:1	Ischyroceridae:1
BCAMP086-08	BOLD:AAW5925	1	Arthropoda:1	Malacostraca:1	Amphipoda:1	Aoridae:1			Aoroides:1	Aoroides sp.:1
GBCMA0278-06	BOLD:AAR5574	1	Arthropoda:1	Malacostraca:1	Amphipoda:1	Cyamidae:1			Cyamus:1	Cyamus boopis:1
CHONE121-11	BOLD:AAF6000	1	Arthropoda:1	Malacostraca:1	Amphipoda:1	Eusiridae:1			Eusirus:1	Eusirus holmi:1
BCAMP187-08	BOLD:AAG7139	1	Arthropoda:1	Malacostraca:1	Amphipoda:1	Pleustidae:1	Parapleustinae:1		Gnathopleustes:1	Gnathopleustes pachychaetus:1
NJCGS758-10	BOLD:AAG7138	1	Arthropoda:1	Malacostraca:1	Amphipoda:1	Pleustidae:1	Parapleustinae:1		Gnathopleustes:1	Gnathopleustes pachychaetus:1
BCAMP035-08	BOLD:AAG0658	1	Arthropoda:1	Malacostraca:1	Amphipoda:1	Calliopiidae:1
BCAMP259-08	BOLD:AAX8409	1	Arthropoda:1	Malacostraca:1	Amphipoda:1	Hyalidae:1	Hyalinae:1		Protohyale:1	Protohyale sp.:1
NJCGS736-10	BOLD:AAG7131	1	Arthropoda:1	Malacostraca:1	Amphipoda:1	Aoridae:1			Aoroides:1	Aoroides intermedius:1
CCNUN604-08	BOLD:AAG7234	1	Arthropoda:1	Malacostraca:1	Amphipoda:1	Stenothoidae:1
NJCGS761-10	BOLD:AAV1500	1	Arthropoda:1	Malacostraca:1	Amphipoda:1
CAISN1077-13	BOLD:ACN6325	1	Arthropoda:1	Malacostraca:1	Amphipoda:1	Oedicerotidae:1			Monoculodes:1	Monoculodes latimanus:1
BCAMP213-08	BOLD:AAG0213	1	Arthropoda:1	Malacostraca:1	Amphipoda:1	Melitidae:1
CCMAL228-08	BOLD:AAH2976	1	Arthropoda:1	Malacostraca:1	Amphipoda:1
BCAMP182-08	BOLD:AAG0662	1	Arthropoda:1	Malacostraca:1	Amphipoda:1	Calliopiidae:1
NJCGS733-10	BOLD:AAV5045	1	Arthropoda:1	Malacostraca:1	Amphipoda:1	Ampeliscidae:1
CCNUN486-08	BOLD:AAG0664	1	Arthropoda:1	Malacostraca:1	Amphipoda:1	Calliopiidae:1
CRCH013-08	BOLD:AAG7226	1	Arthropoda:1	Malacostraca:1	Amphipoda:1	Oedicerotidae:1			Rostroculodes:1	Rostroculodes schneideri:1
CCNUN592-08	BOLD:AAG7225	1	Arthropoda:1	Malacostraca:1	Amphipoda:1	Calliopiidae:1			Apherusa:1	Apherusa glacialis:1
NBAMP199-08	BOLD:AAG7223	1	Arthropoda:1	Malacostraca:1	Amphipoda:1
BBAY080-12	BOLD:ACB0173	1	Arthropoda:1	Malacostraca:1	Amphipoda:1	Oedicerotidae:1
BCAMP226-08	BOLD:AAH2672	1	Arthropoda:1	Malacostraca:1	Amphipoda:1	Ischyroceridae:1
CCNUN259-07	BOLD:AAG7110	1	Arthropoda:1	Malacostraca:1	Amphipoda:1	Calliopiidae:1			Apherusa:1
CCNUN301-07	BOLD:AAG7113	1	Arthropoda:1	Malacostraca:1	Amphipoda:1	Calliopiidae:1			Apherusa:1
CCNUN300-07	BOLD:AAG7112	1	Arthropoda:1	Malacostraca:1	Amphipoda:1	Stenothoidae:1	Stenothoinae:1		Metopa:1
CCNUN276-07	BOLD:AAA3653	1	Arthropoda:1	Malacostraca:1	Amphipoda:1	Gammaridae:1			Gammarus:1	Gammarus setosus:1
CCNUN451-08	BOLD:AAG7216	1	Arthropoda:1	Malacostraca:1	Amphipoda:1	Calliopiidae:1			Apherusa:1	Apherusa glacialis:1
CCNUN545-08	BOLD:ACE6176	1	Arthropoda:1	Malacostraca:1	Amphipoda:1	Pontoporeiidae:1			Pontoporeia:1
NJCGS744-10	BOLD:AAZ1963	1	Arthropoda:1	Malacostraca:1	Amphipoda:1	Ischyroceridae:1
GBCMA0272-06	BOLD:AAD1779	1	Arthropoda:1	Malacostraca:1	Amphipoda:1	Cyamidae:1			Cyamus:1	Cyamus erraticus:1
NBAMP205-08	BOLD:AAX8446	1	Arthropoda:1	Malacostraca:1	Amphipoda:1	Ischyroceridae:1	Ischyrocerinae:1		Ericthonius:1	Ericthonius fasciatus:1
BCAMP051-08	BOLD:AAH2663	1	Arthropoda:1	Malacostraca:1	Amphipoda:1	Ischyroceridae:1	Ischyrocerinae:1		Ischyrocerus:1
BCAMP053-08	BOLD:AAH2664	1	Arthropoda:1	Malacostraca:1	Amphipoda:1	Ischyroceridae:1	Ischyrocerinae:1		Ischyrocerus:1
BCAMP141-08	BOLD:AAH2669	1	Arthropoda:1	Malacostraca:1	Amphipoda:1	Ischyroceridae:1
BCAMP159-08	BOLD:AAH2668	1	Arthropoda:1	Malacostraca:1	Amphipoda:1	Photidae:1
KBINV055-11	BOLD:ABY1775	1	Arthropoda:1	Malacostraca:1	Amphipoda:1	Calliopiidae:1
NJCGS876-11	BOLD:AAN6257	1	Arthropoda:1	Malacostraca:1	Amphipoda:1	Corophiidae:1
CHOCR174-11	BOLD:AAV7645	1	Arthropoda:1	Malacostraca:1	Amphipoda:1	Uristidae:1			Anonyx:1	Anonyx debruyni:1
