# Supplementary material for: Species identification and connectivity of marine amphipods in Canada’s three oceans
Source: PLoS One. 2018 May 23;13(5):e0197174. doi: 10.1371/journal.pone.0197174 (PMC5965885; doi:10.1371/journal.pone.0197174)
Supplement: S4 Table — (XLSX) [file pone.0197174.s004.xlsx]

## Sheet: Feuil1
# Most supported partition found by simple heuristic search
Species 1 (support = 1.000)
CAAB278_18
Species 2 (support = 1.000)
BCAMP213_08
Species 3 (support = 1.000)
WWAMP1202_13
Species 4 (support = 0.919)
CAISN1120_13,CAISN1123_13
Species 5 (support = 1.000)
CAAB159_18
Species 6 (support = 1.000)
CAAB161_18
Species 7 (support = 1.000)
CHOCR172_11
Species 8 (support = 1.000)
CAAB252_18
Species 9 (support = 1.000)
CAISN741_13
Species 10 (support = 1.000)
CAAB272_18
Species 11 (support = 1.000)
WWAMP1176_12
Species 12 (support = 1.000)
NJCGS761_10
Species 13 (support = 1.000)
NBAMP051_08
Species 14 (support = 1.000)
GBCMA0138_06
Species 15 (support = 0.992)
BBGCO141_14,BBGCO150_14,GAMM021_07,GAMM022_07
Species 16 (support = 1.000)
BBAY080_12
Species 17 (support = 1.000)
BBAY079_12
Species 18 (support = 1.000)
BBAY036_12
Species 19 (support = 1.000)
BBAY020_12
Species 20 (support = 1.000)
CRCH013_08
Species 21 (support = 1.000)
CHOCR168_11
Species 22 (support = 0.957)
CCNUN624_08,BBAY062_12,BBAY063_12
Species 23 (support = 0.884)
CCNUN199_07,CCNUN204_07,CCNUN205_07,CCNUN209_07,CCNUN212_07,CCNUN213_07,CCNUN540_08,SACRU015_08
Species 24 (support = 1.000)
BCAMP195_08
Species 25 (support = 0.884)
WW486_08,WWGSL035_08
Species 26 (support = 1.000)
CCNUN604_08
Species 27 (support = 1.000)
DQCS146_10
Species 28 (support = 1.000)
BCAMP079_08
Species 29 (support = 1.000)
CAISN1081_13
Species 30 (support = 1.000)
CCNUN003_07
Species 31 (support = 1.000)
CCNUN300_07
Species 32 (support = 1.000)
CHOCR170_11
Species 33 (support = 1.000)
BBAY043_12
Species 34 (support = 1.000)
NBAMP095_08
Species 35 (support = 1.000)
NBAMP199_08
Species 36 (support = 1.000)
WW1071_08
Species 37 (support = 1.000)
NBAMP186_08
Species 38 (support = 1.000)
BCAMP086_08
Species 39 (support = 0.979)
NBAMP045_08,NBAMP106_08
Species 40 (support = 1.000)
BCAMP226_08
Species 41 (support = 1.000)
CHOCR016_11
Species 42 (support = 1.000)
BCAMP187_08
Species 43 (support = 1.000)
NJCGS747_10
Species 44 (support = 0.969)
WW457_08,WWGSL010_08
Species 45 (support = 0.952)
CAISN1129_13,CCNUN297_07,CCNUN298_07
Species 46 (support = 1.000)
ECCRU025_10
Species 47 (support = 1.000)
NBAMP118_08
Species 48 (support = 1.000)
NJCGS650_10
Species 49 (support = 1.000)
MOBIL5494_17
Species 50 (support = 0.989)
BCAMP151_08,BCAMP202_08,DQCS169_11,DQCS170_11,BCAMP217_08
Species 51 (support = 1.000)
BCAMP131_08
Species 52 (support = 1.000)
BCAMP103_08
Species 53 (support = 0.939)
CCMAL166_07,CCMAL168_07,CCMAL274_08,CCNUN481_08
Species 54 (support = 0.992)
WWGSL186_08,WWGSL187_08
Species 55 (support = 1.000)
BCAMP081_08
Species 56 (support = 0.882)
BENTH312_08,CCNUN005_07,CAAB185_18,CHOCR005_11,WW105_07,WW129_07,WWGSL098_08
Species 57 (support = 0.895)
CCNUN156_07,CCNUN157_07,RBGC038_03,CCNUN159_07,CCNUN160_07,CCNUN161_07,CCNUN620_08
Species 58 (support = 0.931)
BBCRU179_11,BBCRU180_11,BBCRU182_11,BBCRU183_11,BCAMP162_08,BCAMP163_08,BCAMP247_08
Species 59 (support = 0.776)
BCAMP019_08,BCAMP020_08,BCAMP032_08
Species 60 (support = 0.942)
BCAMP157_08,BCAMP181_08,BCAMP183_08,BCAMP189_08
Species 61 (support = 1.000)
NJCGS671_10
Species 62 (support = 0.917)
BBAY014_12,BBAY018_12,BBAY176_14,ECCRU016_10,GAMM017_07,NBAMP003_08,NBAMP020_08,NBAMP069_08,WW1060_08,NBAMP025_08,NBAMP028_08,NBAMP029_08,NBAMP030_08,WWGSL257_08,NBAMP032_08,NBAMP121_08,NBAMP131_08,WW1066_08,WW174_07,WW694_08,WWGSL052_08,WWGSL216_08
Species 63 (support = 0.945)
GAMM006_07,WWGSL236_08,WWGSL237_08,WWGSL241_08,WWGSL252_08
Species 64 (support = 0.941)
WW1012_08,WW892_08,WW893_08
Species 65 (support = 1.000)
BCAMP038_08
Species 66 (support = 0.921)
BCAMP115_08,BCAMP126_08,NJCGS720_10,BCAMP116_08,BCAMP124_08,NJCGS725_10,NJCGS836_11
Species 67 (support = 1.000)
CCMAL228_08
Species 68 (support = 0.903)
BCAMP191_08,NJCGS643_10,NJCGS645_10
Species 69 (support = 0.992)
CAAB254_18,CAAB255_18
Species 70 (support = 0.879)
NJCGS711_10,NJCGS723_10,NJCGS769_10
Species 71 (support = 0.923)
NJCGS704_10,NJCGS705_10,NJCGS742_10,NJCGS850_11
Species 72 (support = 0.992)
CCNUN007_07,WW706_08
Species 73 (support = 0.996)
CHONE121_11,CAAB290_18
Species 74 (support = 0.992)
BCAMP065_08,NJCGS817_11,NJCGS728_10
Species 75 (support = 1.000)
NJCGS687_10
Species 76 (support = 0.995)
NBCRU014_12,WWGSL279_08,WW830_08
Species 77 (support = 0.971)
ARCMI467_14,CCMAL220_08,NBAMP142_08,NBAMP144_08,WW169_07,WW344_08,WW734_08,WW756_08,WW758_08,WW512_08,WW513_08,CCMAL246_08
Species 78 (support = 0.921)
NBAMP134_08,NBAMP135_08,NBAMP139_08,NBAMP172_08,NBAMP136_08,NBAMP140_08,NBAMP147_08,NBAMP148_08,NBAMP151_08,NBAMP159_08,NBAMP165_08,NBAMP166_08,NBCRU070_12,NBAMP138_08,NBAMP149_08
Species 79 (support = 0.915)
NBAMP178_08,NBAMP179_08,NBAMP180_08,NBAMP182_08,NBAMP184_08,NBAMP190_08,NBCRU041_12,NBCRU061_12,NBCRU064_12,NJNAH044_14,NJNAH045_14,WWAMP1174_12,WWAMP1188_12
Species 80 (support = 1.000)
NBAMP205_08
Species 81 (support = 1.000)
NBAMP197_08
Species 82 (support = 1.000)
BCAMP210_08
Species 83 (support = 1.000)
NBAMP093_08
Species 84 (support = 1.000)
NJCGS876_11
Species 85 (support = 1.000)
CAISN1077_13
Species 86 (support = 0.992)
CCNUN125_07,CCNUN127_07,CCNUN229_07
Species 87 (support = 1.000)
BCAMP248_08
Species 88 (support = 0.991)
KBINV058_12,KBINV061_12,KBINV072_12
Species 89 (support = 0.991)
BCAMP101_08,BCAMP161_08
Species 90 (support = 1.000)
BCAMP024_08
Species 91 (support = 1.000)
BCAMP182_08
Species 92 (support = 1.000)
CHONE131_11
Species 93 (support = 1.000)
APODS022_07
Species 94 (support = 1.000)
CCNUN391_07
Species 95 (support = 0.973)
CCMAL005_07,CCMAL051_07,CCMAL116_07,CCMAL123_07,DSMAL046_07,JLAC059_07,SACRU091_10,WW563_08,WW574_08,WWAMP349_09,CAAB166_18,WWAMP019_09,ARCMI497_14,BBAY173_14,ECCRU008_10,ECCRU009_10,FCGA023_04,FCGA026_04,WW534_08,NBAMP049_08,NBAMP055_08,WW074_07,WW170_07,WW515_08,WW542_08,WW547_08,WW562_08,WW577_08,WW579_08,WWAMP083_09,WW666_08,WWAMP120_09,WW582_08,WW608_08,WW732_08,WWAMP022_09,WWAMP029_09,WWAMP…
Species 96 (support = 1.000)
NJCGS644_10
Species 97 (support = 1.000)
DQCS152_10
Species 98 (support = 1.000)
BCAMP212_08
Species 99 (support = 1.000)
BCAMP205_08
Species 100 (support = 1.000)
BCAMP196_08
Species 101 (support = 1.000)
KBINV045_11
Species 102 (support = 0.995)
CCNUN047_07,NBAMP092_08
Species 103 (support = 1.000)
NBAMP098_08
Species 104 (support = 1.000)
WW182_07
Species 105 (support = 1.000)
WWAMP631_10
Species 106 (support = 1.000)
CCNUN557_08
Species 107 (support = 1.000)
CAAB253_18
Species 108 (support = 0.989)
CAAB256_18,CAAB258_18
Species 109 (support = 1.000)
CHOCR152_11
Species 110 (support = 0.987)
BCAMP055_08,NJCGS730_10,NJCGS814_11
Species 111 (support = 1.000)
NJCGS749_10
Species 112 (support = 0.934)
GBCMA1138_08,GBCMA1139_08,GBCMA1140_08
Species 113 (support = 0.995)
BBCRU185_11,BBCRU187_11,BBCRU189_11
Species 114 (support = 0.997)
BBAY030_12,NBCRU021_12,ECCRU003_10
Species 115 (support = 0.991)
NBAMP002_08,NBAMP012_08,NBAMP017_08,NBAMP018_08,NBAMP019_08,NBAMP005_08
Species 116 (support = 1.000)
WWAMP1199_13
Species 117 (support = 1.000)
BCAMP258_08
Species 118 (support = 0.999)
WW1059_08,WW181_07
Species 119 (support = 0.990)
BCAMP045_08,BCAMP046_08,NJCGS851_11,BCAMP057_08
Species 120 (support = 0.999)
BCAMP229_08,BCAMP262_08
Species 121 (support = 0.937)
BBCRU004_10,BBCRU005_10,BCAMP242_08,BCAMP243_08
Species 122 (support = 1.000)
BCAMP173_08
Species 123 (support = 1.000)
WW507_08
Species 124 (support = 0.922)
ARCMI430_14,CCMAL265_08,CCNUN308_07,ARCMI484_14,ARCMI489_14,ARCMI623_14
Species 125 (support = 1.000)
KBINV055_11
Species 126 (support = 0.931)
GBCMA0142_06,NJCGS453_10,NJCGS719_10,NJCGS864_11,NJCGS865_11,NJCGS869_11
Species 127 (support = 0.990)
KBINV038_11,KBINV049_11
Species 128 (support = 1.000)
BCAMP159_08
Species 129 (support = 0.953)
BCAMP198_08,BCAMP203_08,BCAMP233_08,BCAMP237_08,BCAMP239_08,BCAMP241_08,NJCGS726_10,NJCGS771_10,NJCGS799_10
Species 130 (support = 0.995)
CCNUN446_08,CCNUN559_08,CCNUN561_08,CCNUN562_08
Species 131 (support = 0.923)
NBAMP141_08,NBAMP146_08,NBCRU037_12,NBCRU038_12,WW471_08,WW472_08,NBCRU071_12,WW470_08,WW473_08,WWGSL141_08
Species 132 (support = 1.000)
ECCRU022_10
Species 133 (support = 1.000)
WWGSL221_08
Species 134 (support = 0.993)
CCMAL206_08,CCMAL229_08
Species 135 (support = 1.000)
NBAMP194_08
Species 136 (support = 1.000)
NJCGS758_10
Species 137 (support = 0.978)
NBAMP188_08,NBAMP196_08,NBAMP192_08
Species 138 (support = 0.994)
BCAMP016_08,NJCGS844_11
Species 139 (support = 0.943)
WW1023_08,WW1025_08,WW1054_08,WWGSL027_08
Species 140 (support = 0.994)
WW710_08,WWGSL143_08
Species 141 (support = 0.984)
BCAMP092_08,BCAMP265_08
Species 142 (support = 0.997)
BCAMP001_08,BCAMP006_08
Species 143 (support = 0.989)
BCAMP054_08,BCAMP056_08
Species 144 (support = 1.000)
NJCGS733_10
Species 145 (support = 1.000)
NJCGS754_10
Species 146 (support = 0.913)
CHOCR062_11,CHOCR107_11,CHOCR133_11,CHOCR187_11
Species 147 (support = 1.000)
NBAMP100_08
Species 148 (support = 0.605)
CHOCR125_11,CHOCR185_11,CHOCR136_11,CHOCR138_11
Species 149 (support = 0.993)
CHOCR036_11,CHOCR070_11,CHOCR065_11
Species 150 (support = 1.000)
NJCGS752_10
Species 151 (support = 0.996)
CAAB176_18,CAAB197_18
Species 152 (support = 0.951)
CAAB259_18,CAAB260_18
Species 153 (support = 0.992)
CCNUN303_07,CCNUN597_08
Species 154 (support = 1.000)
CHOCR084_11
Species 155 (support = 0.801)
BCAMP007_08,BCAMP036_08,NJCGS701_10,NJCGS702_10
Species 156 (support = 0.997)
NBAMP011_08,WW453_08,WWGSL272_08
Species 157 (support = 0.982)
KBINV054_11,NJCGS868_11
Species 158 (support = 1.000)
CCMAL016_07
Species 159 (support = 0.950)
CCMAL143_07,CCMAL145_07,CCMAL191_08,CCNUN090_07,CCNUN108_07,CCNUN111_07,CCNUN508_08,WW1061_08,CCNUN511_08,DSMAL148_07,CCMAL155_07,CCNUN002_07,CCNUN082_07,CCNUN113_07,CCMAL242_08,CCMAL244_08,CCNUN089_07,CCNUN109_07
Species 160 (support = 1.000)
CAAB263_18
Species 161 (support = 0.950)
CCNUN028_07,CCNUN030_07,CCNUN033_07,CCNUN035_07,CCNUN171_07,CCNUN287_07,CAAB262_18,CAAB267_18
Species 162 (support = 0.998)
MOBIL839_15,NBCRU047_12
Species 163 (support = 1.000)
BCAMP234_08
Species 164 (support = 1.000)
BCAMP040_08
Species 165 (support = 1.000)
CHOCR174_11
Species 166 (support = 0.933)
BBAY034_12,BBAY060_12
Species 167 (support = 0.570)
ARCMI473_14,ARCMI477_14,CCNUN099_07,CCNUN262_07,ARCMI501_14,CCMAL003_07,CCNUN096_07,CCNUN497_08,CCNUN499_08,CCNUN102_07,CCNUN494_08,DSMAL035_07,DSMAL094_07,FCGA046_04,CCMAL006_07,CCNUN276_07,CCNUN335_07,CCMAL134_07
Species 168 (support = 0.957)
CCNUN006_07,CCNUN017_07,CCNUN018_07,CAAB125_18
Species 169 (support = 0.952)
CAISN1126_13,CCMAL196_08,CCMAL198_08,CCMAL218_08,ARCMI625_14,ARCMI626_14,WW485_08
Species 170 (support = 1.000)
BCAMP035_08
Species 171 (support = 0.909)
CAAB001_18,CAAB312_18,CAAB313_18,CAAB002_18,CAAB054_18,CAAB003_18,CAAB006_18,CAAB028_18,CAAB029_18,CAAB030_18,CAAB031_18,CAAB032_18,CAAB033_18,CAAB055_18,CAAB056_18,CAAB057_18,CAAB078_18,CAAB079_18,CAAB080_18,CAAB093_18,CAAB096_18,CAAB160_18,CAAB274_18,CAAB277_18,CAAB269_18,CAAB311_18,CAAB314_18
Species 172 (support = 0.917)
GBCMA0209_06,GBCMA0210_06,GBCMA0211_06
Species 173 (support = 1.000)
CCNUN192_07
Species 174 (support = 1.000)
CCNUN371_07
Species 175 (support = 0.995)
WWAMP1179_12,WWAMP1180_12
Species 176 (support = 1.000)
CCNUN558_08
Species 177 (support = 1.000)
NJCGS840_11
Species 178 (support = 0.996)
NJCGS843_11,NJCGS845_11
Species 179 (support = 0.851)
CCNUN246_07,CCNUN453_08,CCNUN346_07,CCNUN363_07
Species 180 (support = 1.000)
CCNUN324_07
Species 181 (support = 0.995)
CCNUN062_07,CCNUN367_07
Species 182 (support = 0.990)
CCNUN323_07,CCNUN325_07,CCNUN546_08,CCNUN545_08
Species 183 (support = 0.993)
BCAMP017_08,NJCGS768_10
Species 184 (support = 1.000)
NJCGS736_10
Species 185 (support = 1.000)
WW749_08
Species 186 (support = 0.993)
GBCMA0240_06,GBCMA0241_06
Species 187 (support = 1.000)
NBAMP088_08
Species 188 (support = 1.000)
NBAMP117_08
Species 189 (support = 1.000)
GBCMA0272_06
Species 190 (support = 1.000)
GBCMA0278_06
Species 191 (support = 0.995)
CHOCR112_11,CHOCR114_11,CHOCR130_11
Species 192 (support = 1.000)
WW448_08
Species 193 (support = 0.927)
BCAMP015_08,BCAMP111_08,BCAMP114_08,BCAMP150_08,BCAMP193_08,BCAMP104_08,BCAMP109_08
Species 194 (support = 1.000)
BCAMP095_08
Species 195 (support = 0.988)
BCAMP108_08,BCAMP156_08,BCAMP180_08,BCAMP190_08,NJCGS668_10,NJCGS658_10
Species 196 (support = 1.000)
BCAMP259_08
Species 197 (support = 1.000)
CCNUN140_07
Species 198 (support = 1.000)
CHOCR082_11
Species 199 (support = 0.955)
CCNUN045_07,CCNUN137_07,CCNUN311_07
Species 200 (support = 0.933)
CCNUN014_07,CHOCR097_11,CHONE108_11,NBAMP208_08
Species 201 (support = 0.955)
CCNUN258_07,CCNUN593_08
Species 202 (support = 0.988)
CHOCR006_11,CHOCR011_11,CHOCR013_11,CHOCR015_11,CHOCR010_11,CHOCR018_11
Species 203 (support = 0.993)
CHOCR040_11,CHOCR067_11,CHOCR171_11
Species 204 (support = 0.999)
CCMAL121_07,CCNUN390_07,DSMAL169_07
Species 205 (support = 0.892)
ARCMI492_14,WW1081_08,BBAY022_12,ECCRU006_10,WW1058_08,WW1064_08,WW1076_08,WW1079_08,WW1083_08,WW176_07,WW508_08,WW623_08,WW625_08,WW715_08,WW721_08,WW762_08,WW763_08,WWGSL268_08,WWGSL273_08,NBAMP204_08,NBCRU017_12,NBAMP207_08,NBCRU065_12,NBCRU067_12,NBCRU068_12,NBCRU073_12,WW1078_08,WW1082_08,WW759_08,WW765_08,WW760_08
Species 206 (support = 0.916)
CCNUN067_07,CCNUN069_07,CCNUN264_07,CCNUN502_08,CAAB012_18,CAAB016_18,CAAB017_18,CAAB023_18,CAAB025_18,CAAB049_18,CAAB070_18,CAAB075_18,CAAB090_18,CAAB092_18,CAAB100_18,CAAB102_18,CAAB105_18,CAAB149_18,CAAB162_18,CAAB163_18,CAAB178_18,CAAB179_18,CAAB183_18,CAAB184_18,CAAB186_18,CAAB187_18,CAAB188_18,CAAB191_18,CAAB209_18,CAAB201_18,CAAB228_18,CAAB304_18,CAAB227_18,CAAB194_18,CAAB203_18,CAAB211_18…
Species 207 (support = 0.905)
BCAMP270_08,CAISN1411_13,CAISN1363_13,CAISN1414_13,CAISN1421_13,CAISN250_12,CAISN333_12,CAISN431_13,CAISN608_13
Species 208 (support = 0.948)
CAAB131_18,CAAB136_18,CAAB170_18,CAAB232_18,CAAB234_18,CAAB239_18,CAAB247_18
Species 209 (support = 0.995)
WW1030_08,WW165_07
Species 210 (support = 1.000)
CCNUN486_08
Species 211 (support = 1.000)
BBAY057_12
Species 212 (support = 0.899)
CCNUN044_07,CCNUN195_07,CCNUN366_07,CCNUN528_08,CCNUN529_08,CHOCR273_11,WW707_08,WWGSL290_08,CHOCR026_11,WWAMP1167_12,WW479_08
Species 213 (support = 0.951)
CCNUN227_07,CCNUN477_08,CHOCR008_11,CHONE093_11
Species 214 (support = 1.000)
CAAB250_18
Species 215 (support = 1.000)
CAAB306_18
Species 216 (support = 1.000)
CCNUN592_08
Species 217 (support = 0.997)
CCNUN614_08,CCNUN616_08
Species 218 (support = 1.000)
CCNUN615_08
Species 219 (support = 0.996)
CAAB124_18,CAAB127_18
Species 220 (support = 0.997)
NBAMP200_08,NBAMP201_08,NBAMP216_08
Species 221 (support = 1.000)
CAAB265_18
Species 222 (support = 0.998)
BCAMP231_08,NJCGS646_10
Species 223 (support = 1.000)
NJCGS664_10
Species 224 (support = 0.975)
CCNUN038_07,CCNUN073_07,NBAMP097_08,NBAMP112_08
Species 225 (support = 1.000)
CCNUN136_07
Species 226 (support = 0.923)
CCNUN237_07,CCNUN572_08,CCNUN582_08,CCNUN575_08,CCNUN576_08
Species 227 (support = 1.000)
CCNUN128_07
Species 228 (support = 0.996)
CCNUN131_07,CCNUN133_07
Species 229 (support = 0.992)
BCAMP067_08,BCAMP085_08
Species 230 (support = 0.994)
BCAMP068_08,BCAMP077_08
Species 231 (support = 0.994)
CCNUN259_07
Species 232 (support = 0.994)
NNMC197_08
Species 233 (support = 1.000)
BCAMP225_08
Species 234 (support = 1.000)
BCAMP051_08
Species 235 (support = 0.999)
NJCGS738_10
Species 236 (support = 0.999)
NJCGS767_10
Species 237 (support = 0.947)
CAAB249_18
Species 238 (support = 0.702)
CCMAL213_08
Species 239 (support = 0.989)
WW488_08
Species 240 (support = 0.989)
WW489_08
Species 241 (support = 0.962)
BCAMP014_08,NJCGS846_11
Species 242 (support = 0.990)
BCAMP033_08
Species 243 (support = 0.992)
BCAMP049_08,BCAMP062_08
Species 244 (support = 0.999)
BCAMP053_08
Species 245 (support = 0.936)
CCNUN301_07
Species 246 (support = 0.936)
CCNUN451_08
Species 247 (support = 0.865)
BCAMP050_08,BCAMP059_08,NJCGS713_10
Species 248 (support = 0.936)
BCAMP218_08,NJCGS750_10,BCAMP238_08
Species 249 (support = 0.545)
NBAMP185_08,WW1075_08,WW1077_08,WW506_08,WWGSL169_08,WWGSL170_08,WWGSL174_08,WWGSL269_08
Species 250 (support = 0.928)
NJCGS670_10
Species 251 (support = 0.928)
NJCGS674_10
Species 252 (support = 0.965)
CCNUN194_07,CCNUN197_07
Species 253 (support = 0.967)
BBAY031_12
Species 254 (support = 0.535)
WWGSL171_08,WWGSL177_08,WWGSL270_08,WWGSL276_08
Species 255 (support = 0.532)
CAISN1095_13,CAISN1097_13,CCMAL200_08,CCMAL253_08,CCMAL205_08,CCMAL207_08,CCMAL212_08,CCMAL214_08,CCMAL233_08,CCMAL234_08,ARCMI493_14,CCMAL209_08,CCNUN058_07,WW505_08,CCMAL215_08,CCNUN061_07,WW1084_08,CCMAL217_08,CCMAL249_08,CCMAL254_08,CCMAL262_08,CCNUN240_07,CCNUN605_08,WW1085_08,WWGSL275_08,WWGSL173_08
Species 256 (support = 0.738)
BCAMP063_08,BCAMP076_08,BCAMP078_08,BCAMP113_08,BCAMP201_08,NJCGS632_10
Species 257 (support = 0.993)
NJCGS800_10
Species 258 (support = 0.872)
BBAY019_12,BBAY023_12,ECCRU019_10,NJCGS883_11
Species 259 (support = 0.889)
BBAY024_12,BCAMP030_08
Species 260 (support = 0.931)
CCNUN032_07,BBAY068_12
Species 261 (support = 0.930)
BBAY067_12,BBAY069_12
Species 262 (support = 0.850)
CHOCR001_11
Species 263 (support = 0.850)
WW078_07
Species 264 (support = 0.926)
CCMAL197_08,CCNUN040_07,CCNUN042_07
Species 265 (support = 0.950)
NBAMP041_08,WW1026_08,WW1022_08,WW160_07,WW1027_08
Species 266 (support = 0.765)
BCAMP013_08,BCAMP144_08,BCAMP154_08,NJCGS633_10,BCAMP155_08,NJCGS722_10,NJCGS763_10
Species 267 (support = 0.914)
BCAMP012_08,NJCGS727_10,NJCGS780_10
Species 268 (support = 0.627)
BCAMP047_08
Species 269 (support = 0.627)
NJCGS691_10
Species 270 (support = 0.608)
BCAMP141_08
Species 271 (support = 0.608)
NJCGS744_10
